# Supplementary material for: Conformational risk factors of brachycephalic obstructive airway syndrome (BOAS) in pugs, French bulldogs, and bulldogs
Source: PLoS One. 2017 Aug 1;12(8):e0181928. doi: 10.1371/journal.pone.0181928 (PMC5538678; doi:10.1371/journal.pone.0181928)
Supplement: S1 Data — (XLSX) [file pone.0181928.s005.xlsx]

## Sheet: Reproducibility
Blind_No	Breed	SL1	SL2	CL1	CL2	SnL1	SnL2	SW1	SW2	EW1	EW2	NL1	NL2	NG1	NG2	CG1	CG2	BL1	BL2
P1	pug	13.3	12.9	11	10.5	2.3	2.4	13	12.5	4.5	4.6	9	8.5	37	36.5	49	50	31	32
P2	pug	13.5	13.5	12	12	1.5	1.5	10	10.2	4.5	4.3	9.5	10	28	29	45	46	30	32
P3	pug	11.9	10.7	11	10	0.9	0.7	9	10.5	4.5	5	9	10.5	30	32	41	47.5	31	35
P4	pug	11.5	9	10	7.5	1.5	1.5	10	9.5	4	4.5	8	11	30	31	48	47.5	32	26
P5	pug	13.3	11	12	10	1.3	1	11	9	4.3	5	7	10.5	32	35.5	52.5	51	36	31.5
P6	pug	11	12.2	10.5	11	0.5	1.2	10	11	4.5	4	12	10.5	34	31	53	48	36	37
P7	pug	14.3	12	13	11	1.3	1	10	10.5	5.8	5.5	11	9	35.5	37	52.5	56	32	35
P8	pug	12.2	12.5	11	11	1.2	1.5	12	11	5	5.5	11	10	32	36.5	53	54.5	35	33.5
P9	pug	9.8	10	9	9	0.8	1	10	10	4.5	4.5	8.5	12	29.5	34.5	47.5	48	29.5	31.5
P10	pug	9.8	12.3	9	11.5	0.8	0.8	10	10	4	5	11	8.5	33	30	52.5	48	33	31
P11	pug	11.2	12.5	10	11	1.2	1.5	11	13	5.5	5	9	10	31.5	34.5	47	49.5	33	35
P12	pug	10	10.8	9	9.5	1	1.3	10	9.5	4.5	4.5	10	11	32	34.5	49.5	51	33	35
P13	pug	11.5	11.2	10.5	10	1	1.2	10	10	4.7	5	10	9	26	28	42	44	27.5	26
P14	pug	11.5	12	10.5	11	1	1	12	10	4.5	4.5	11	9	26	28.5	39	40	32	31
P15	pug	12.2	11.5	11	10.5	1.2	1	11.5	12	5	4.5	12.5	11	32	30	43.2	39	31.5	32
P16	pug	12	13	11	12	1	1	13.5	13.5	6.5	5.5	13	12	36	33.5	51	54	31	29
P17	pug	12.5	11.2	11	10	1.5	1.2	12	10.5	4	4.5	17	15	34	36	53	56	29	30
P18	pug	12.2	12.8	11	11.5	1.2	1.3	10.5	10.5	5	5	10	13	31	31	45.5	46.5	29.5	29
P19	pug	11.3	12.2	11	12	0.3	0.2	10.5	10	5.5	4.8	9	8.5	27	27	40	40	21	27
P20	pug	13.2	14.5	12	11.5	1.2	1.3	12	11	5.5	5	12	11	33	31	50	48	28	30.5
F1	French bulldog	13.5	15.3	11.5	13.5	2	1.8	12	12.5	6	5.5	11	9	38	39	53	57.5	32	33.5
F2	French bulldog	15	16.5	11.5	13.5	3.5	3	12	11.5	5.5	5	12	10.5	36	38	51	53	38	35
F3	French bulldog	15	12	13	10	2	2	13	12	6	6	10	9	40	38	58	55	35	31
F4	French bulldog	14.5	12	12	10	2.5	2	13	11	5.5	6	11	12	35	35	57	52.5	32	30.5
F5	French bulldog	13.3	12	11.5	10.5	1.8	1.5	12	12	6	6.5	9.5	10	37.5	41	55	52.5	35	35
F6	French bulldog	17.5	17	15	14	2.5	3	12	12	5	6	11	15	37	38.5	56	51.5	42	41
F7	French bulldog	17.2	15.2	15.5	14.5	1.7	0.7	11.5	13.5	6	5.5	12	11.5	41	41	57	59	30.7	33
F8	French bulldog	14.5	13	12.5	11	2	2	11	11	4.8	3.5	11	11	30	34	48.8	48.5	33	34
F9	French bulldog	12.5	13.5	10.5	12	2	1.5	10	10	5	5	11	9	29	24.5	41.5	40	27	31
F10	French bulldog	14.5	15	12.5	12	2	3	11	11	5.5	5.5	11	13	33	34.5	50	51	40.5	34
F11	French bulldog	15.8	16.5	13.5	15	2.3	1.5	14	14.5	5	7.5	12	11	37	44.5	57	56.5	38	45
F12	French bulldog	15.7	15.5	13	13	2.7	2.5	11.5	12	6	5.5	10	11.5	33.5	35	54.5	56	43	40.5
F13	French bulldog	16.3	18	14	15.5	2.3	2.5	13	15	6	6	11.5	12.5	44	40.5	58	54	44	42
F14	French bulldog	13.5	13.2	11	11	2.5	2.2	15	13	5.5	5.5	13	11	36	36	51	53	26	27
F15	French bulldog	13.5	15.7	12	14	1.5	1.7	10	12	5	5	10	11	33	34	48.5	49	35	32
F16	French bulldog	16.2	15.5	14	13.2	2.2	2.3	12	11.5	5	4.5	12	11	36	36.5	52	55	37.5	36.5
F17	French bulldog	13.5	14.5	12	13	1.5	1.5	13.5	12	5	5	13	13	37	36	52	53	28	33
F18	French bulldog	12.7	12.2	11.2	10.5	1.5	1.7	8	9.5	4	4.5	9	10.5	22.5	24	38	41	23	21.5
F19	French bulldog	13.3	12.7	12	11.5	1.3	1.2	10	8.5	4.5	4.5	10	8	23	23	37.5	35	20.5	20.5
F20	French bulldog	16	15	14	13.5	2	1.5	12.5	13.5	5.5	5	14	12.5	41	45	56	54	27	30
B1	bulldog	18	18.5	16	16	2	2.5	14.5	15	6	6	11	11.5	51.5	48.5	74.5	72.5	41.5	35
B2	bulldog	20	19.3	17.5	17	2.5	2.3	14.5	15.5	5	5.5	18	14	53	47.5	74.5	74.5	41	44.5
B3	bulldog	22	19.5	19	16	3	3.5	14	14.5	5.5	5.3	17	18	46	46.5	74.5	72	41	46
B4	bulldog	21	17.8	18.5	15.5	2.5	2.3	13	14	6	5.7	15	16.5	49	49	76	71.5	46	41
B5	bulldog	21.3	21	18.5	18.5	2.8	2.5	15	16	6	5.5	17	12	55	54	72	70	44	43
B6	bulldog	22	18	18	16	4	2	14	14	5.5	5.5	14.5	13	50.5	48.5	80	78.5	41	40
B7	bulldog	17	18.9	15	16.5	2	2.4	14	13.5	5.5	6	15	17	52	50	80.5	78.5	40	39
B8	bulldog	19	19	17	17	2	2	14.5	14	5	5.5	11.5	14	50	51	80.5	79	40	36.5
B9	bulldog	17	19.5	15	17	2	2.5	15	13.5	5	6	11.5	11.5	56	50	72.5	72	40	37
B10	bulldog	20	19.9	17	17.5	3	2.4	13.5	15	5	6	15	12	48	48.5	80	76	46	48.5
B11	bulldog	21.5	22.2	19	19.5	2.5	2.7	14.5	13.5	7	6.5	13.5	13	45.5	43	72	70	42	41
B12	bulldog	18.5	20	16.5	18	2	2	14.5	14.5	6	6	12	13	51	48	74	71	45	40.5
B13	bulldog	20.5	19	18	17	2.5	2	13.5	14	5.5	5	12	13	48.5	50	70	71.5	43	46
B14	bulldog	18.5	20	16.5	18	2	2	17	17	6	5	13	13	55	55	76	77	40	43
B15	bulldog	20	20.5	18	17.5	2	3	14	14	5.5	6	15	18.5	51	52	80	80	39	42
B16	bulldog	19.5	20.8	17.5	19	2	1.8	15.5	17.5	5.5	6	12.5	16	56	52	71	68	40	36.5
B17	bulldog	20	20.5	18	18	2	2.5	15.5	14	7	5.5	20	15	54	54	71.5	72	37.5	36
B18	bulldog	22.5	19	19.5	16.5	3	2.5	16.5	15.5	6.5	6	14.5	15	55.5	54	77	80	40	42
B19	bulldog	19.5	21.5	17.5	19	2	2.5	15.5	16	6	6.5	14	13	55	53	78	74	40	37
B20	bulldog	20	21	18	19	2	2	17	15.5	6.5	6.5	18.5	15.5	56	55	79	75.5	41	37
