# Supplementary material for: Conformational risk factors of brachycephalic obstructive airway syndrome (BOAS) in pugs, French bulldogs, and bulldogs
Source: PLoS One. 2017 Aug 1;12(8):e0181928. doi: 10.1371/journal.pone.0181928 (PMC5538678; doi:10.1371/journal.pone.0181928)
Supplement: S2 Data — (XLSX) [file pone.0181928.s006.xlsx]

## Sheet: Full model
ID	Breed	Sex	Neutered	Age	BW	BCS	Nare (Grade)	Nare (moderate and severe stenosis)	SL	CL	SnL	SW	EW	NL	NG	CG	BL	Functional Grade	BOAS (Grade II/III)
27	1	0	1	21	7.4	7	2	1	12.5	11.8	0.7	10.5	4.5	9	31	48	37	2	1
36	1	0	1	45	9.2	6	3	1	14.8	14	0.8	10	4.5	9	30.5	51	32	1	0
48	1	1	0	12	8.4	7	3	1	12.8	12	0.8	13.5	5	12	35	55	35	3	1
92	2	1	1	24	13.5	8	3	1	17.9	15.5	2.4	14	4.8	11.5	43	58	27.5	2	1
153	2	0	1	30	10.4	4	3	1	16.5	14	2.5	11	5	10	34	54	39	2	1
164	2	1	1	36	10.6	5	3	1	17	14	3	14	5.4	14	40	55	34	2	1
166	3	1	0	60	24.2	4	0	0	21.2	17	4.2	17.5	8.5	12.5	56	72	53	3	1
167	1	1	0	15	8.1	6			10.8	9	1.8	12	5	10.5	35	50	27	0	0
168	1	1	1	30	10.95	5	3	1	14.5	12.5	2	13	6	13.8	39	56	34.5	2	1
169	1	0	1	36	9.5	6			10.7	10	0.7	10	4.8	14.2	38	54	32	2	1
170	1	0	1	120	9	8			11.7	10	1.7	11	5.5	12.5	39	58	39	2	1
171	1	0	1	102	6.6	7			11.5	10	1.5	11	5.1	8	35	48	30.5	2	1
172	1	1	1	147	9.3	5			12	11.2	0.8	11	5.2	9.1	38	56	33.2	1	0
173	3	1	1	27	25	6			18.8	15	3.8	16.4	6.3	16.4	51.5	73	41.5	3	1
184	3	1	0	42	27.5	7	2	1	19.2	15.2	4	17.3	7	12.2	56	78.8	46.5	3	1
185	3	1	0	72	22	4	2	1	17.5	14.5	3	14.6	6.4	14	50.5	69.5	39.5	2	1
186	3	1	0	27	26.5	5	2	1	20.2	16.5	3.7	17	7.2	15.9	52.5	69	40.2	2	1
187	3	0	0	36	24.5	7	0	0	16.2	12.4	3.8	14.8	7.5	13	50	75	34.8	1	0
188	1	1	0	27	8	8	1	0	14.4	14	0.4	11	5.5	13.5	37	56.5	37.5	1	0
189	1	1	0	27	10.5	7	1	0	12	11.5	0.5	11	5	12.5	35.5	52	34	1	0
190	1	0	0	21	9	6	1	0	11	10.5	0.5	10	4.5	12	34	53	36	0	0
191	1	1	0	36	8.6	7	1	0	12.2	11.5	0.7	11	5.5	12	34	51	35	2	1
192	1	0	1	108	7.6	6	1	0	13.3	12.5	0.8	10	4.5	8	30	45	31	1	0
193	2	0	0	30	10.5	4	3	1	12.5	10.5	2	13	6.5	10	39	55	36.5	2	1
194	1	0	0	18	8.6	7	3	1	11.5	11	0.5	9	5	8	32	53	33.5	2	1
195	1	0	0	18	7.6	7			12	11	1	10	4.5	8.5	32	49.5	28	2	1
197	2	0	1	18	11	4	2	1	14.5	13	1.5	11	5.5	10.5	37.5	56	36	3	1
198	1	0	0	27	9.5	7	1	0	12	11.5	0.5	12	4.5	12	37	55	34	1	0
199	1	0	0	72	8.8	8	2	1	14.5	13.5	1	11	4.5	9	40	54	32	3	1
202	1	1	0	15	9.1	7	1	0	12.8	12	0.8	11.5	5	12	36.5	53.5	29.5	0	0
203	1	0	0	15	8.4	7	1	0	12	11.5	0.5	9	4.5	10	30	49.5	31	2	1
204	1	1	0	36	9.9	7	2	1	13	12	1	12	6	11	36	54	33	2	1
205	1	0	0	21	9.3	6	1	0	12.8	12	0.8	10	4.5	11.5	34.5	49.5	30	1	0
207	2	1	1	30	13.8	6	3	1	13.5	12	1.5	12	5.5	12	40	58	38.8	2	1
209	1	0	0	18	8.6	7	1	0	12.2	11	1.2	10	3.5	12	33	49	40.5	1	0
210	1	1	0	54	8.8	7	1	0	13	12	1	11	5	11	37.5	52	31.5	1	0
211	2	0	1	42	12.4	4	1	0	14	12	2	11	5.8	13	36.5	53	35	2	1
212	1	1	0	15	11.4	8			13.2	12	1.2	10.5	4.5	10.5	38	52	34.5	2	1
213	1	0	0	15	7.15	6	2	1	10	9.5	0.5	9	4.3	10	31.5	46	33	2	1
215	1	0	0	27	7	8			12.5	11.2	1.3	10.4	4.2	10.5	36	54	31	1	0
217	1	0	0	45	8	7	2	1	13.3	12.5	0.8	10	5	13	31	46	30.5	2	1
219	1	0	0	81	7.25	7			12.3	11.5	0.8	10	5.8	10.5	31.5	46	37	2	1
220	1	1	0	27	9.5	7			15.5	13.5	2	12	5.2	12	36	48	33	1	0
221	1	1	0	27	8.4	9	1	0	14.5	13	1.5	11	4	12.5	37	52	35	1	0
222	1	1	0	27	10.5	7	2	1	13.7	12.5	1.2	10.5	5	10	36	52.5	30.8	1	0
223	1	0	0	39	7.5	7	3	1	15	14	1	11	4.5	9	34	48	27.5	2	1
224	1	0	0	45	7.2	7	2	1	14.1	13	1.1	10	6	9.2	32	46.5	31.5	2	1
225	1	1	0	27	12.5	6	0	0	13	12	1	12	5	11	38	51	30.5	2	1
226	1	1	0	27	11.7	8	2	1	14.2	13	1.2	12	5	10	32	52	28	2	1
227	1	1	0	96	10.1	7	2	1	11.4	10.5	0.9	11	5	12	41	54	33	2	1
229	1	1	0	27	7.85	4	2	1	11.8	11	0.8	11	4.5	11	30	45	33.5	1	0
230	1	0	0	30	7.3	6	2	1	12.4	11.2	1.2	8	4.5	7.5	30	47	29	1	0
231	1	1	0	24	8.4	7	2	1	13.1	12	1.1	8	5	9	32	47	31	1	0
232	1	0	0	27	6.9	5	0	0	11.2	10	1.2	9	5	9.5	29	51	35	1	0
233	1	1	0	39	7.4	6	2	1	12.3	11	1.3	8.2	4.5	9	35	48	32	2	1
234	1	0	0	27	7.1	6	1	0	12.3	11.5	0.8	8	4.5	9	28	48	32	2	1
235	1	0	0	30	6.7	6	2	1	13.3	12	1.3	7.5	4.3	10	27	45	31	1	0
236	1	1	0	72	9.9	8	3	1	14	13	1	8	4	9.3	40	59	33	2	1
237	1	0	0	24	7.3	6	0	0	13.6	12.4	1.2	8	5	7.8	34	50	35	1	0
238	1	0	0	42	7.5	7	2	1	13.8	12.5	1.3	8.5	4.7	8.5	30.5	46.5	31	1	0
239	1	0	0	39	7.2	6	2	1	12.3	11.5	0.8	7.4	4.5	7.4	30	56	31	2	1
240	1	0	0	54	7.5	7	2	1	9.9	9	0.9	9	4	6.5	32	51	27	2	1
241	1	0	0	54	6.3	7			11	10	1	7	4	8	29	45	26	2	1
242	1	0	0	60	7.5	8	2	1	10.9	10	0.9	10	4.5	9	34	54	36	2	1
243	1	0	0	63	7.5	6			13.9	13	0.9	10	5	9	34	47	36	2	1
244	1	1	1	102	8.3	6	1	0	11.5	10.5	1	8.5	4.3	9.2	33	49	29.5	1	0
245	1	1	1	108	8.6	9	1	0	10.7	10	0.7	9.3	4	9.2	36	56	30	1	0
246	1	0	0	54	7.6	7	3	1	12.4	11	1.4	9	4	10	31	47	33	2	1
247	1	0	0	48	6.4	6	3	1	10.7	10	0.7	7.7	4	7.5	28	44	29	1	0
248	1	1	1	99	9.2	7	2	1	12.8	11.5	1.3	9	4.5	13	37	54	34	0	0
249	1	0	0	123	8.6	9	0	0	12.2	11	1.2	10	4.5	8.4	34.5	53.5	35.3	2	1
250	1	0	0	63	7.9	7	2	1	13.8	13	0.8	7.9	3.5	9.4	33	45	26.5	1	0
251	1	0	0	39	7.2	7	3	1	12.6	11.3	1.3	8.2	4.7	7.5	31	49	31	2	1
253	2	1	0	18	16.4	6	1	0	16.5	13.5	3	13	7.2	15.6	46	57	42	2	1
254	2	1	0	84	13	7	3	1	17.2	15.5	1.7	11.5	6	12	41	57	30.7	2	1
255	1	1	0	12	9.7	9			13	12	1	11	4.5	11.5	37	52	35	2	1
256	1	1	0	57	10.29	9	2	1	17.2	16	1.2	12.5	4.5	8.5	38.5	55.5	30	1	0
257	1	0	0	39	8.25	7	3	1	11.3	10.5	0.8	10.5	4	11.5	34.5	51	27	2	1
258	1	0	0	78	8.7	8	0	0	13.8	13	0.8	9	4	13	35.5	56	31	2	1
260	1	0	1	42	7.3	8	2	1	14	13	1	9	4	8	33.5	52	28	3	1
261	1	0	0	33	7.53	7	2	1	14.8	13.5	1.3	9.5	5	11	35	49	29.7	2	1
262	1	0	1	51	10	8			14.9	13.5	1.4	11.5	4.5	14	35.5	52.5	33.5	1	0
264	1	0	0	12	8.3	7			13.2	12	1.2	10.5	5	14	30	50.8	34	1	0
265	1	0	0	36	8.5	5			14.4	13.5	0.9	9	5.5	13.5	34	51	31	2	1
266	1	0	0	24	9.4	6	2	1	12.4	11.5	0.9	10	4.8	10	34	49	33	2	1
267	1	1	0	27	9.4	7	2	1	14.6	13.5	1.1	10.6	4.6	10.5	36	53	28.5	2	1
268	1	0	0	27	7.9	8	3	1	12.5	11.5	1	10	4.4	10.5	34.5	53	30.5	1	0
269	1	0	0	15	7.3	6	2	1	12	11	1	10	3.8	10	31	48	28.5	1	0
270	1	0	0	24	7.2	8	2	1	13.1	12	1.1	9.5	4.2	11	33	48	32	1	0
271	1	0	0	12	10	8	1	0	12.9	12	0.9	10	6	10	35	51	35.5	2	1
272	1	0	0	84	14.4	8	1	0	15.8	14	1.8	11.5	6.2	11	43	62	39	2	1
273	3	0	0	66	22.1	4	0	0	21.5	17.5	4	14	7	11	49	64	41.5	2	1
278	3	1	0	96	26	5	0	0	25	21	4	14.5	7	16	49	72	37	0	0
279	3	0	0	15	22.5	5	3	1	17.5	14.5	3	15	7	10.5	50	67	40	3	1
280	3	0	0	54	26.6	6	0	0	19.2	16	3.2	14	7	13	48	71	45.5	0	0
282	1	1	1	78	7.7	6	2	1	10.9	9.8	1.1	10	5.5	9	36	49	30	2	1
283	1	1	1	48	7.6	6	2	1	12.6	12	0.6	10.5	5.5	9	35.5	47	35.5	2	1
292	1	0	0	42	9.4	7	3	1	16.9	16	0.9	10	5	11	35	54	33	3	1
295	1	0	0	36	9.9	7	3	1	14.2	13.5	0.7	9	5	12	35	52	31	2	1
296	1	0	0	42	7.2	7	3	1	14.8	14	0.8	9.5	4.2	11	32	49	28	2	1
298	1	1	0	19	8	7	3	1	15.2	14	1.2	12.5	4.7	10	36	54	32	1	0
299	1	0	0	18	9	7	0	0	13.4	12.5	0.9	11	5	11.5	34	51	30.5	2	1
300	1	1	0	18	11.6	6	1	0	15.3	14.5	0.8	11.5	5.5	10.5	36	57.5	32	2	1
301	1	0	1	99	8.4	7	0	0	13	12	1	9.5	4.5	9.5	31	49	34.5	0	0
302	1	1	0	45	10	6			15.2	14.5	0.7	10.5	4.5	12	33	54	32.5	2	1
303	1	0	1	138	8.2	7	1	0	13.3	12.5	0.8	10.8	5	9	32	49	34	1	0
304	1	0	0	36	7.5	6	2	1	14.4	13.5	0.9	10.5	4.5	8.5	33	49	30	2	1
305	1	0	0	18	8	6	1	0	14	13	1	9.5	4.5	8.8	30.5	47	31.5	1	0
306	1	0	1	132	7.8	5	0	0	12.7	12	0.7	10	4.5	9.5	35.5	46	31	1	0
307	1	0	0	30	8.2	7			14	13	1	11	4.5	11	31.5	50.5	33.5	2	1
308	1	1	0	15	8	8	0	0	14.5	13.5	1	11.5	5	10.2	34	54	32.5	1	0
310	1	0	0	12	6.9	6	2	1	12.2	11.5	0.7	10	4.5	11	33	47	27.5	1	0
312	2	1	0	25	13.7	6			17.1	15	2.1	12.5	6	11	44	60	32	2	1
313	2	1	0	108	14.5	5	0	0	15.8	14	1.8	11.5	5.5	15.5	43.5	60	40	1	0
314	2	0	1	78	12.8	6	3	1	14.5	12	2.5	11.5	5.5	12.5	41.5	59	41	3	1
315	2	0	0	56	12.7	6	2	1	14.5	13	1.5	11	5.5	10	41	57	33	2	1
316	2	1	0	50	12	5	2	1	15	13.5	1.5	12.5	6	9	37	58	32	1	0
317	1	0	0	66	6.8	4	2	1	9.7	9	0.7	10	4.5	7	31	41	30.5	2	1
318	2	1	0	12	13.4	6	0	0	17	15	2	11	5.5	10.5	37	54	43.5	2	1
319	1	0	1	24	8.7	8	2	1	12.8	12	0.8	10	4.5	12	33	54	35.5	1	0
320	1	1	1	51	10	6			13.2	12	1.2	10.5	5	9.5	34	52	35	1	0
321	1	0	1	84	7.8	7	2	1	13.5	12	1.5	10	4.5	8	31	51.5	33	3	1
322	2	1	1	42	18	6	3	1	17	14.5	2.5	12.5	6	13	42	64	47.5	3	1
323	1	1	1	39	7	6			12.9	12	0.9	10.5	4.5	9.5	30	46	34	1	0
324	1	0	0	18	4.9	4	1	0	10.6	10	0.6	10	4.8	8.5	29	40	30.5	0	0
325	1	0	1	36	4.8	5	2	1	10.8	10	0.8	10	4.8	8	27	41	27	3	1
326	3	0	0	54	30	7	0	0	18.5	15	3.5	14	6	12	44	76	54	0	0
327	1	1	1	48	7.1	5	0	0	12.8	12	0.8	10	5	9.5	30.5	47.5	33	1	0
328	1	0	0	48	6	6			11.8	11	0.8	9.5	5	9	29	44	30.5	1	0
329	2	0	0	24	14.25	6	3	1	15.5	13.5	2	11	5.5	12	37	58	39	2	1
330	2	0	0	22	14.25	7			15.5	12.5	3	11.5	6.5	13	39	62	33.5	1	0
331	1	0	0	45	8.4	7	2	1	10.5	10	0.5	10	4.8	9.5	34	50	33	3	1
332	1	1	0	45	9.5	6	2	1	13.7	13	0.7	10	5	11	36	50	37	3	1
333	1	1	0	18	9.3	7	1	0	12.4	11.5	0.9	10.5	5.5	10	35	51	31	2	1
334	2	0	1	18	13.1	5	3	1	16	13.5	2.5	12	6	14	36	57	41.5	2	1
335	1	0	1	18	5.7	5	2	1	12.9	12.5	0.4	9	4	10	29	44	29	2	1
336	3	1	0	60	30	7	0	0	21	16.5	4.5	15	8	16	54	77	41	1	0
337	3	1	0	60	21	6			17.3	14.5	2.8	14	6.5	11.5	51	68	37.5	2	1
338	2	1	1	48	14.65	4	1	0	22.5	20	2.5	12.5	6.5	13	40	59	41	1	0
339	3	1	1	60	27	7	0	0	22	18.5	3.5	15	7	13.8	49.5	77	43	2	1
340	1	1	1	63	8.3	6	2	1	13	12	1	10.5	5	11.5	34	49	34	2	1
341	1	1	1	27	8.3	6	2	1	12.5	12	0.5	10	5.5	9.5	35	49	33	3	1
342	1	1	0	30	10.6	7	2	1	13	12	1	12	6	12	39	51	33	2	1
345	3	0	1	78	23.4	5	0	0	17	14	3	15	7.5	14	48.5	66	46	2	1
346	2	1	0	24	14.05	5	3	1	16.5	14	2.5	13.5	6	13	38	57	42	3	1
347	2	0	1	24	11.3	5	3	1	15.8	14	1.8	11.5	5.5	10	37	52	38.5	2	1
348	2	1	0	21	13.2	6	3	1	16.5	14	2.5	13	6.5	11	37	56	39	2	1
349	2	0	0	30	12.3	6	3	1	15	12.5	2.5	12.5	4.8	10.5	43	56	37	1	0
350	2	0	0	15	11.7	5	2	1	15	13	2	12.5	5.5	9.5	41	53	34	3	1
351	2	1	0	21	15.3	6			17	15	2	13	6	12	41	57	35	2	1
352	2	1	1	24	9.8	4	3	1	13.5	12	1.5	12	5	10.5	35	49	35	1	0
353	1	0	0	87	7	7	1	0	12.3	11.5	0.8	10	5	9.5	32	48	35	2	1
354	2	0	1	27	9.6	5	2	1	12.7	11.5	1.2	11	4.8	13	39	52	32	1	0
355	2	0	1	75	12.2	6	2	1	15.5	13.5	2	11	5.5	11.5	39	54.5	35.5	1	0
357	2	1	0	24	14.35	7	2	1	15.5	14	1.5	13	6	11	43	57	36	2	1
358	1	0	1	18	5.85	6			11	10.5	0.5	9	5	7	29	43	29.5	3	1
359	2	0	0	30	12.8	6	0	0	14.5	12	2.5	12	5	10	35	52	46	1	0
361	1	1	1	48	9.9	7	0	0	15	14	1	11	4.5	10	33	52	36	2	1
362	2	1	0	36	15.3	6	0	0	20.5	17	3.5	13	6	9	37.5	57	45	0	0
363	2	1	1	24	14.5	6	2	1	16.5	14	2.5	12	5.5	11	34.5	58	36	1	0
364	2	1	1	24	14.6	7	2	1	15.5	14	1.5	13	6.5	10.5	37.5	57	35	2	1
367	2	1	0	12	12.1	6	3	1	15.5	14	1.5	12	5	10	40	53	39.5	2	1
368	2	0	1	24	9.3	5	3	1	14.9	13.5	1.4	11	5	9	33	50	33.5	2	1
370	2	1	0	48	13.4	7	1	0	14	12.5	1.5	11.5	5.5	11	39.5	57.5	32	2	1
371	3	0	0	15	25	6	1	0	19.5	16	3.5	16.5	5.6	12.5	51	75.5	36	0	0
372	3	0	0	15	26.8	8	2	1	23	19.5	3.5	17	5.5	13.5	52	74	38.5	1	0
373	3	0	0	27	23	6	3	1	17.5	13.5	4	16.5	6.5	13.5	45	68.5	32.5	1	0
374	3	0	0	36	29.5	8	0	0	19.5	16	3.5	18.5	6.5	12.5	51	79	41	1	0
375	3	1	0	51	26.3	6	1	0	20	17	3	19	6	10	52.5	80	38	0	0
376	3	0	0	54	24	6	0	0	21.5	18	3.5	17.5	7	12	49	73	35.5	1	0
377	3	1	0	30	25	5	0	0	19.5	16.5	3	17.5	6.2	9.5	49	71	34	1	0
379	3	0	0	12	22	7	0	0	17.5	14	3.5	16	6	12	49	70	37	2	1
380	2	1	0	30	11.2	3	3	1	18	16	2	13.5	5.5	9.5	40	51	33	3	1
381	1	1	0	51	10.9	9	2	1	15.2	14	1.2	10.5	5	8	37	58.5	36.5	2	1
382	1	1	0	24	9.9	7	2	1	13	12	1	12	5	8	35	49	36	2	1
383	1	0	0	15	8.2	8	3	1	12.5	11.5	1	11	5	6.5	33	51	34	3	1
384	1	1	1	24	9	5	0	0	14	13	1	11.5	5	10	34.5	49	29.5	0	0
385	2	0	1	24	8.5	4	1	0	16	14	2	11	5.3	11	34.5	49.5	31.5	0	0
386	1	1	1	120	9	7	0	0	12	11	1	11	5	7	35	50	41	2	1
389	2	1	1	36	14.4	5	3	1	16.5	15	1.5	13	6	14	38	59	44	2	1
390	3	1	1	48	25.5	5	0	0	17.5	14	3.5	15	7	11	45.5	71	51	2	1
391	3	0	0	12	24.7	7	0	0	16.5	14	2.5	15	7	9	45	67	46.5	2	1
395	2	1	0	12	15.6	6	0	0	17	13	4	12	5.5	12.5	41	59	38	0	0
400	2	0	1	42	11.8	9	2	1	16	15	1	12.6	5.5	10	38	58	31	2	1
402	2	1	0	48	14.5	7	3	1	18.2	16	2.2	14	5.4	10.5	44	59	31.5	2	1
403	2	0	0	12	10.4	5	2	1	17.2	15	2.2	13.5	4.5	15	41	57.5	37.5	2	1
404	2	1	1	30	12	8	2	1	16.7	14.7	2	13.2	5	10.6	36.5	55	28.5	3	1
405	2	0	0	33	10.6	5	0	0	16.3	14	2.3	12.7	4.2	10	35.5	53.5	28.6	1	0
406	2	0	0	90	10.5	5	0	0	18.1	16.5	1.6	11	4.6	8.5	34.5	54	30.5	1	0
407	2	1	0	12	9.95	5	2	1	18	16	2	13	4.2	10	39	52.8	29	3	1
408	2	0	0	26	14	5	2	1	15.8	13.4	2.4	12.6	4.5	13	39.5	56	31	1	0
409	2	1	0	12	12.25	5	0	0	15.9	13.5	2.4	13	6	14.5	41.8	54	31	1	0
410	2	0	0	12	10	4	0	0	17.7	15.2	2.5	12	4.5	15.5	33	47.5	32.3	0	0
411	2	0	0	18	11	6	2	1	15.8	14	1.8	12.7	4.7	15	39	58	31.5	1	0
412	3	1	0	30	21	5	3	1	17.5	14.5	3	14	7	10.5	42	63	40	3	1
414	1	0	1	39	8.6	7	3	1	12.7	12	0.7	10	4.5	11	29	48	32	3	1
416	2	1	0	36	16.2	5	1	0	17.7	15	2.7	12.5	5.5	10	42	58.5	40	2	1
417	2	1	1	15	10.35	4	2	1	16.5	14	2.5	11	5	11	30	50	38	0	0
418	3	1	0	28	27.95	6	3	1	20.3	17.5	2.8	15	7	14	49	72	42.5	3	1
419	2	0	0	12	12.7	4	0	0	18	15	3	10	5	12	34	53	46	0	0
422	2	1	0	21	13.3	4	3	1	18	16	2	13	5.5	11	42.5	56	38	2	1
423	2	0	1	12	8.2	5	3	1	13.5	12	1.5	10	5	10	29	43	31	3	1
424	2	1	0	24	13.25	7	2	1	15	13.5	1.5	12	6	10	39	55	37	2	1
426	2	0	1	18	12	5	1	0	16.8	14	2.8	11.5	5	11	37	56	32.5	0	0
427	2	0	0	18	13.5	6	2	1	14.5	12	2.5	13	6	8	34	56	39	1	0
428	2	0	0	21	13.2	5	1	0	18.5	16	2.5	12	6	11	40	56	38	1	0
430	1	1	0	12	7.7	6	2	1	13.2	12	1.2	11	5	9	31	46	31.5	3	1
431	3	1	1	21	23.8	6	0	0	18.3	15	3.3	14	7	10	38	68	50	0	0
432	1	1	0	48	7.5	5	0	0	11.5	10.5	1	10	5.5	9	32	46	32	1	0
434	3	1	1	96	30.5	7	2	1	21	17.5	3.5	14	5.5	10	51	76	45	3	1
435	2	0	0	12	13.1	5	2	1	17	14	3	12.5	4.5	12	39.5	59	37	1	0
436	2	0	0	15	10.8	5	0	0	17.5	15	2.5	13	5	11.5	42	56	35	2	1
437	2	1	0	30	12	5	3	1	16.75	15	1.75	12.5	4.5	11.5	46.5	58	37	2	1
438	2	0	1	48	10.9	5	3	1	15.5	14	1.5	12	4.5	9.5	40	57	33	2	1
439	2	0	0	30	10	6	2	1	14	12	2	12.5	5	12	43	56	34	1	0
440	2	0	0	27	9.67	4	1	0	13.8	12	1.8	11.5	6	11	32	51	30	0	0
441	2	0	0	30	10.7	6	1	0	13.3	11.5	1.8	11.5	5	10	34.5	55	30	0	0
442	2	0	0	42	10.8	6	3	1	15	12.5	2.5	11	5	10	35	52	34	2	1
444	2	1	0	30	15.5	6	2	1	17.5	15	2.5	13	5	14	43	63	34	2	1
445	2	0	0	30	10.3	5	2	1	17.5	14.5	3	11.5	5.3	10.5	36	55	33.5	2	1
447	3	0	0	63	23.5	4	2	1	17	14	3	13	6	10	43	60	41	1	0
451	3	1	0	60	26.5	7	1	0	22.3	20.5	1.8	17	7	18	52	72.5	34	2	1
452	3	1	0	18	25.9	6	0	0	23.8	21	2.8	17.7	5.5	14.5	50.5	69	38	2	1
453	3	0	0	12	20.4	6	0	0	18.7	16.5	2.2	13	5.8	16	44.5	69	38	0	0
454	3	1	0	15	26.1	5	1	0	20	17.5	2.5	16	6	17	51	72	39.5	1	0
455	3	0	0	15	24	7	1	0	17	15	2	15	6.2	12.5	49.8	69.5	38	1	0
456	3	0	0	12	27.3	7	0	0	18.6	17	1.6	15.5	6	15	47	77	38	1	0
457	3	0	0	46	23	8	0	0	15	13	2	15	5.6	13.5	47	70	38.5	1	0
458	3	0	0	30	25	8	0	0	16	13.5	2.5	14.5	6.5	14.5	50	74	34	3	1
459	3	1	0	18	26.9	5	0	0	19	16	3	15.5	5.5	14	52	74	38	1	0
460	3	0	0	33	20.6	7	1	0	15.6	14	1.6	13.5	6	14.5	47	74	43	1	0
461	3	0	0	16	25.2	8	1	0	16.5	15	1.5	15	5.8	10.5	49	73	39	2	1
463	3	0	0	15	28.7	8	1	0	14.5	12.5	2	15.5	5.5	14	49	78	39	2	1
464	3	1	0	46	25.25	6	0	0	18	16	2	16	6.5	14	53	74.5	37.5	2	1
465	3	0	0	12	22	7	0	0	17.5	15	2.5	14.5	5.5	15	44	72	37	1	0
466	3	0	1	111	21	6	0	0	17	15	2	14.5	5	9	43	64	36	2	1
467	3	0	0	12	25	7	1	0	15.5	14	1.5	16	6.5	16	50	71	35	2	1
468	3	1	0	36	26.7	7	1	0	17.5	15	2.5	17.5	7.5	14	50	72	38.5	3	1
469	1	0	1	48	7	5	3	1	12.1	11	1.1	10.5	4.8	9.5	32	48	32	3	1
470	1	1	0	12	9.2	6	1	0	13.5	12	1.5	10.5	4.5	9	32	48	30	2	1
471	3	0	0	36	23.4	7	2	1	18	16	2	14.5	6	11	51.5	74.5	41.5	2	1
472	3	0	0	57	26	6	1	0	20	17.5	2.5	14.5	5	18	53	74.5	41	3	1
473	3	0	0	36	24.3	6	1	0	22	19	3	14	5.5	17	46	74.5	41	1	0
474	3	0	0	12	24.4	7	1	0	21	18.5	2.5	13	6	15	49	76	46	1	0
475	3	1	0	12	23.9	5	2	1	21.3	18.5	2.8	15	6	17	55	72	44	1	0
476	3	0	0	22	26.8	8	1	0	22	18	4	14	5.5	14.5	50.5	80	41	1	0
477	3	0	0	14	26	7	1	0	17	15	2	14	5.5	15	52	80.5	40	2	1
478	3	0	0	63	26.6	7	1	0	18.4	16.25	2.15	14.5	5	11	50.25	80.25	39	2	1
479	3	0	0	30	22	5	1	0	17	15	2	15	5	11.5	56	72.5	40	1	0
480	3	0	0	42	31	8	2	1	20.65	18.25	2.4	14.75	5.75	13	50.25	77	46.8	2	1
481	3	0	0	21	21.6	6	2	1	21.5	19	2.5	14.5	7	13.5	45.5	72	42	1	0
482	3	0	0	54	23.6	7	0	0	18.5	16.5	2	14.5	6	12	51	74	45	2	1
483	3	0	0	33	23.2	6	2	1	20.5	18	2.5	13.5	5.5	12	48.5	70	43	1	0
484	3	1	0	33	28.7	5	0	0	18.5	16.5	2	17	6	13	55	76	40	2	1
485	3	0	0	24	28	7	2	1	20	18	2	14	5.5	15	51	80	39	1	0
486	3	1	0	36	24.5	5	3	1	19.5	17.5	2	15.5	5.5	12.5	56	71	40	2	1
487	3	1	0	22	24.3	5	1	0	20	18	2	15.5	7	20	54	71.5	37.5	1	0
488	3	1	0	22	29.2	5	2	1	22.5	19.5	3	16.5	6.5	14.5	55.5	77	40	2	1
489	3	1	0	21	27.8	8	2	1	19.5	17.5	2	15.5	6	14	55	78	40	1	0
490	3	1	0	18	27.75	5	2	1	20	18	2	17	6.5	18.5	56	79	41	2	1
491	3	1	0	15	30.3	6	1	0	22.7	20	2.7	16	6.7	18.5	52.5	75.5	38.5	2	1
492	1	1	0	14	10.4	5	2	1	13.5	12	1.5	10.5	5.4	12	38	48	38	1	0
493	2	1	0	12	12.4	5	3	1	17.5	15	2.5	12	5.5	11	40	55	39	3	1
494	1	0	0	15	7.5	5	1	0	13.5	12	1.5	10	4.5	9.5	28	45	30	0	0
496	2	0	0	12	11.1	5	0	0	15.3	13.5	1.8	11.5	5	11.5	34	49	37	2	1
497	3	0	0	19	24.5	6	0	0	17.5	15	2.5	14	6.5	14	47.5	72.5	57	1	0
498	3	0	0	84	25.15	5	0	0	15	13	2	15.5	6.5	14	52	71.5	36	1	0
499	3	0	0	27	28.55	7	0	0	16.3	14	2.3	14	6.5	13	49	76.5	42	2	1
500	3	0	0	39	22.05	4	0	0	17.5	15	2.5	14	6	14	49.5	68	37	2	1
501	3	0	0	18	23	5	2	1	18.5	15.5	3	14	5.5	12.5	46	67	36.5	2	1
502	3	0	0	30	26.62	7	2	1	17	14.5	2.5	15.5	6	13	49	79.5	43.5	1	0
503	3	0	0	27	22.5	5	0	0	17.2	15	2.2	14.5	6	13	45	71	37	0	0
504	3	0	0	78	26.45	6	1	0	17.5	15	2.5	13.5	7	13	45.5	74.5	40.5	0	0
505	3	1	0	12	25.65	6	1	0	17	15.5	1.5	16.5	7	13	50	76	35.5	1	0
506	3	1	0	15	28.7	6	1	0	19.7	17	2.7	16.5	8	14	51.5	77	38	1	0
507	3	1	0	30	28.9	7	1	0	18.5	15.5	3	16.5	6.3	14.5	54	78.5	39	3	1
508	3	0	0	24	26.2	7	0	0	16.3	13.5	2.8	15	7	15.5	50	76	43	1	0
509	3	0	0	18	23.8	7	0	0	17.9	15.5	2.4	13.7	6	13.5	46	72.5	37.5	2	1
510	3	1	0	27	30	6	0	0	16.8	15	1.8	16	7	13.5	53	81	41	2	1
511	3	0	0	30	24.8	5	0	0	16.5	14.5	2	14.5	7	12.8	48	73	35	0	0
512	3	0	0	15	25.3	7	1	0	18.3	15	3.3	12.5	5.5	10	44	71	36	0	0
513	3	0	0	15	22.9	6	1	0	17.2	14	3.2	13.5	6.3	10	44	73	39	1	0
514	1	0	1	47	7.6	8	3	1	10.8	10	0.8	9	4.5	9	34	47	30	3	1
515	1	1	1	30	9.95	7	2	1	13.5	12	1.5	10	5	10	34	51	31	1	0
516	1	0	0	36	6.9	6	3	1	10.6	10	0.6	10.5	4.5	10	30	45	31.5	3	1
517	1	0	0	48	7.8	8	2	1	12.3	11	1.3	10	4.8	10	29	49	31	2	1
518	2	1	0	42	13.8	4	2	1	20.5	17.5	3	14.5	5.5	13	46	59	37	3	1
519	1	1	0	36	8.2	5	2	1	12.4	11	1.4	11	5	11	32	47	30	2	1
520	2	0	0	27	11.9	5	3	1	16	13.5	2.5	12.5	5.5	14.5	40.5	58	35	2	1
521	2	0	0	27	12.5	5	3	1	15	12.5	2.5	12.5	4.5	12	42	61	34	2	1
522	2	1	0	108	14.3	6	3	1	16.5	13.5	3	13	5	10	45	61	35	2	1
523	2	0	0	27	10.3	5	0	0	14.5	12	2.5	11.5	4.5	11	36.5	53.5	30	1	0
524	2	0	0	66	10.3	5	3	1	15.5	13	2.5	12.5	4.5	12.5	46	64	34	2	1
525	2	1	0	36	14.5	6	3	1	14	11.5	2.5	11.5	4	12	40	55	27	2	1
526	2	1	0	60	13.15	6	3	1	16.5	14	2.5	13.5	5.5	14	42.5	60	35	2	1
527	2	0	0	33	11.6	5	1	0	15.8	13.5	2.3	11	5	10.5	36	54	29	1	0
528	2	0	0	60	13.3	7	2	1	15	12	3	12.5	5.5	12	41	58.5	29	1	0
529	2	0	0	12	9.4	5	2	1	14.5	12	2.5	11	4.5	11	36	54	28	1	0
530	2	0	0	24	11.6	6	2	1	13.5	12	1.5	11	5	10	33.5	51	28	1	0
531	2	0	0	24	12.4	7	2	1	15	13	2	12.5	5.5	13	40	59.5	26	1	0
532	2	1	0	96	12.8	5	2	1	16	14	2	13	6	12.5	49	59	32	2	1
533	2	0	1	126	12.7	6	2	1	16.5	14	2.5	12.5	5.5	14	41.5	62	33	0	0
535	2	0	0	12	11	5	2	1	16.1	14.5	1.6	11	5.5	12.5	34	54.5	27.5	1	0
536	2	0	0	12	10.1	5	2	1	14	12	2	11.5	5	11	33	52.5	27.5	1	0
537	2	1	0	15	11.75	5	3	1	16.8	15	1.8	12.5	5.2	12	35.5	52	33.3	1	0
538	2	0	0	25	11.5	6	1	0	15	13.5	1.5	11	5.5	10.5	36	53.5	27.5	0	0
539	2	1	0	33	12.8	4	3	1	15.7	13.5	2.2	13.5	5.5	12.5	41	54	31.5	2	1
540	2	1	0	12	12.5	5	0	0	16	14	2	12.5	4.5	10.5	39	57	28	1	0
541	2	1	0	12	13.6	6	3	1	16	13.5	2.5	13	5.5	10.5	37	59	29.5	2	1
542	2	1	0	30	12	5	2	1	16.2	14	2.2	12.5	6	9	35	54	27.5	2	1
543	2	1	0	72	15.9	5	3	1	17.5	15	2.5	13	5.8	12	42	58	38.5	2	1
544	2	1	0	27	13.8	5	2	1	16	14	2	12.5	6	10.5	40	57	30	2	1
545	2	1	0	15	10.3	4	1	0	16.2	14	2.2	11.5	5	11.5	35	53	27	1	0
548	2	0	0	12	11.25	5	2	1	16.7	15	1.7	11.5	4.5	9.5	35.5	53	31	0	0
549	2	1	1	84	11.6	4	3	1	16.3	14	2.3	11.5	5.5	10	34	49	37.5	2	1
550	1	0	0	48	10.3	8	0	0	12	11	1	11	5.2	9	31	53	39	2	1
551	2	1	0	21	13.45	3	2	1	16	14	2	13	6	9	34.5	63	35	1	0
553	1	0	1	15	6.4	7	1	0	13.1	12	1.1	9	4.5	10	27	41	32.5	2	1
555	1	1	1	78	9.7	6	2	1	13.2	12	1.2	11	5.5	10	35.5	50	28	2	1
556	1	0	1	84	9.1	7	1	0	12.8	11.5	1.3	11	4.5	10.5	35.5	54.5	35	3	1
557	3	1	0	48	24.3	6	2	1	19.5	17	2.5	14.5	6	14	50.5	80	42	1	0
561	3	0	0	42	24.1	5	2	1	18	15	3	15	6.5	14	47	69	43	1	0
562	3	0	0	18	21.3	5	1	0	16	13	3	14	6.5	11	43	64	42	1	0
563	3	0	0	26	19	4	0	0	18	15	3	13	6	10	43	61	40	0	0
565	1	0	0	24	9.1	8	2	1	13.5	12.5	1	11	4.8	10	37	51	35	3	1
568	2	1	0	60	12.5	5	3	1	19	17	2	13	5	11	38.5	56	34.5	2	1
569	2	0	0	54	12.5	5	2	1	18	15.5	2.5	13.5	4.5	11	39.5	59	31.5	1	0
570	2	0	0	52	9.9	4	3	1	15.3	13.5	1.8	14	5.5	10	34.5	54.5	24.5	1	0
571	2	1	0	30	15.9	6	3	1	18.5	16.5	2	15.5	6	11	43	66	31.5	1	0
572	2	0	0	54	10.2	4	3	1	14.3	12	2.3	12.5	5	11.5	31	50	33	1	0
573	2	0	0	35	13.2	7	3	1	14	12	2	12.5	5	9.5	38.5	62.5	36.5	2	1
574	2	0	0	35	12.3	6	3	1	14.5	12.5	2	13	5	11	39.5	55	32.5	1	0
575	2	0	0	35	12.2	5	3	1	16	14	2	12.5	6	14	37	58	35	2	1
576	2	0	0	12	11.5	5	2	1	15.5	13	2.5	11	5.5	13	37	52	35	1	0
577	2	0	0	96	12.2	5	3	1	15	13	2	12.5	4.8	11	36	56	32	2	1
578	1	0	0	82	8	7	3	1	12.3	11.5	0.8	10.5	3.8	8.5	33.5	49.5	27	3	1
579	3	0	0	61	32.25	8	0	0	19.5	16	3.5	12.5	6.5	11.5	49.5	81	46	0	0
580	3	1	0	18	26	6	2	1	20.5	17	3.5	15	6.5	12.5	55	76	37	0	0
581	3	0	0	18	25.5	6	0	0	20.5	16.5	4	15.5	6.5	12	48	73	42	1	0
583	2	0	0	12	11.8	6	3	1	14	12	2	11	5.5	10	40.5	54	32	1	0
586	2	0	0	12	10	5	3	1	14.4	12	2.4	10.5	5.2	10	37	50.5	30.5	2	1
587	2	0	0	21	12.2	5	1	0	15	12.5	2.5	11.5	6	12	36.5	57	32.5	1	0
588	2	0	0	12	7.3	5	1	0	17.2	14.5	2.7	10.7	4.5	9	34	52	31	1	0
589	2	0	0	12	8.6	5	3	1	14.5	13	1.5	10.5	4.8	8.5	34	48.5	38.5	2	1
590	1	1	0	60	10.1	9	0	0	13	12	1	12	5.5	10	41.5	57.5	31	3	1
592	3	1	0	24	27	6	0	0	20.5	17	3.5	15	6.5	14.5	56	74.5	35	2	1
593	3	1	0	14	28.1	5	0	0	20	16.5	3.5	14.5	7	13.5	51	77	37.5	1	0
594	3	0	0	12	19.2	5	0	0	17.5	14.5	3	12.5	6.5	15	43	65	35.5	0	0
595	3	0	0	30	21.6	5	0	0	19	16	3	13.5	6	12.5	44.5	74.2	42.5	0	0
597	3	0	0	21	24.6	6	1	0	18	14.5	3.5	13	6	15.5	48.5	75	40	2	1
598	3	0	0	15	21.8	6	1	0	18	14.5	3.5	13.5	6	14	44	69.5	37	1	0
599	3	1	0	14	21.4	6	2	1	21	17.5	3.5	14.5	5.5	15.5	44	70	43	1	0
600	3	1	0	13	23.6	6	2	1	17.5	14.5	3	15	7	11.5	50	69.5	35	1	0
601	3	0	0	30	27.6	5	1	0	18	14.5	3.5	14	6.5	11.5	47	66	36	2	1
602	3	1	0	34	22.2	6	1	0	20	16	4	14.5	6	10.5	52	72.5	35	2	1
603	3	0	0	96	21.8	7	1	0	18	15	3	12	5.5	10	48	76	38.5	2	1
604	3	1	0	24	25.8	5	1	0	22	18.5	3.5	16	6.5	9	54	75	39.5	1	0
605	3	1	0	21	23.4	6	0	0	20.5	17	3.5	13.5	6.5	11	49.5	73	37	1	0
606	3	0	0	21	23.8	7	2	1	21.5	18	3.5	14	6	11	47	72	43	1	0
607	3	1	0	29	24.4	5	2	1	18	15.5	2.5	14	6	12	52	70	35	2	1
609	1	0	0	12	8.9	7	2	1	13.1	12	1.1	9.5	5	9	32	54	37	2	1
610	1	0	0	12	7.85	5	1	0	11.3	10	1.3	10	5	10	34	46	34	2	1
611	1	1	0	21	9.4	7	1	0	13.2	12	1.2	11	5	12	34	48	31	2	1
612	1	1	0	60	9	6	2	1	15.3	14	1.3	11	4.5	9.5	36.5	56.5	31.5	1	0
614	1	1	0	15	8.9	5	2	1	12.5	11.5	1	11.5	5	12.5	33.5	50	30	1	0
616	1	0	0	21	9.8	7	2	1	12	11	1	11	4.3	9.5	32.5	54	32	2	1
618	1	1	0	69	11.5	6	0	0	13.1	11.5	1.6	12.5	4.5	10	27	55.5	35	3	1
619	1	0	0	26	8.25	7	2	1	11.6	10.5	1.1	11	5	8	32	52	29	2	1
620	1	1	0	57	12.1	6	1	0	15	13.5	1.5	12.5	5	12	37.5	57	33.5	1	0
621	1	0	0	39	9.3	7	1	0	12.2	11	1.2	10	5	9.5	34	52.5	29.5	2	1
622	1	0	0	54	8.85	4	1	0	12	11	1	11	4.5	8.5	34	49.5	28	2	1
625	1	1	1	102	10.6	7	1	0	13.3	12	1.3	11	4.5	9.5	33	50	35	1	0
629	3	1	0	48	25.5	5	0	0	21	18	3	17	8	12	54	68	44	2	1
633	2	0	0	48	10.8	6	0	0	14.5	12.5	2	12	4	9.5	40	55	32	2	1
634	2	0	1	102	11.9	6	2	1	14.1	12.5	1.6	12	4.5	9	38.5	58.5	33	2	1
635	2	0	0	21	9.3	4	3	1	14.8	13	1.8	11.5	5	11	35	49.5	31	1	0
636	2	0	0	24	11.8	5	1	0	16.4	14	2.4	11.5	5.5	10	35	55	31.5	1	0
637	2	0	0	30	8.85	5	3	1	16.5	14.5	2	11	4.5	9	33.5	49	31	2	1
638	2	0	1	87	10	4	3	1	14.5	12	2.5	11	4.5	10	35	52	31	1	0
639	2	0	1	102	10.65	6	3	1	15	13.5	1.5	11.5	4.5	7	36	52	30	3	1
640	2	1	0	21	11.4	5	2	1	15.5	13.5	2	13	5.5	10	39.5	55.5	30	2	1
641	2	1	0	108	11.8	5	0	0	16	13.2	2.8	12	4	11	36	57	33.5	0	0
642	2	1	0	12	13.6	6	3	1	15.5	14	1.5	12.5	5.5	11	42	53	34	2	1
643	2	1	0	72	13	6	3	1	16.5	14.5	2	12.5	5	11	43	60	35.5	3	1
644	2	1	0	12	13.1	5	2	1	17	15	2	13	5.5	8.5	42.5	50.2	33	1	0
646	2	0	0	21	10.3	5	3	1	14.5	12.5	2	12	5	12.5	40	52	35	2	1
647	2	1	0	36	12.6	4	3	1	17	15.5	1.5	13	5.5	10.5	37.5	56.5	31.5	2	1
648	2	0	0	42	10.2	7	3	1	14	12	2	11	4.5	9.5	34	55	31.5	2	1
651	3	0	0	42	27	6	1	0	17	14	3	14	7	12	46	71	44	1	0
652	2	0	0	60	8	3	0	0	14	12	2	11	5	11	33	47	32	3	1
653	3	1	0	48	31	8	2	1	16.5	14	2.5	15	6.5	11	51	80	45	1	0
655	2	0	1	42	11.5	5	2	1	17	15	2	11	5	11	32	50	41	1	0
660	2	0	1	18	12	4	2	1	15.2	13	2.2	13	5.5	9	36	53	37	2	1
663	2	0	1	84	8.65	5	3	1	15	13	2	11	5	9	30	50	37	2	1
666	3	1	0	15	25.4	5	3	1	21	17.5	3.5	17	6	11.5	56	69	32.5	2	1
667	3	0	0	18	23.8	7	1	0	17.5	14	3.5	15	5.5	9.5	52	74	38.5	2	1
668	3	0	0	44	23.1	6	2	1	20.2	16.5	3.7	16	5.5	10	50	70	36	1	0
669	3	1	0	47	30.6	7	2	1	20	16	4	16	6	9	55	83	44	2	1
671	3	1	0	19	26.8	6	2	1	20.5	17	3.5	15.5	6	10.5	56	73	35.6	2	1
672	3	1	0	12	26.5	6	1	0	19.3	15.5	3.8	16.5	6.5	8.5	55.5	76	37	3	1
673	3	1	0	19	28.9	7	2	1	20	16	4	16	6	10	57	78	37	2	1
674	3	1	0	36	28	5	2	1	19.5	16	3.5	15	5.5	10.5	55	76	35	1	0
675	3	0	0	18	26.8	6	2	1	17	14.5	2.5	14	5	9.5	50.5	78	42	1	0
676	3	0	1	126	25.45	6	2	1	16.5	13.5	3	14	5.5	9	48	79	43.5	3	1
677	3	0	0	12	28.5	7	2	1	19	15.5	3.5	14.5	6	14.5	47	82	44	1	0
678	3	0	0	18	21	6	2	1	17	14	3	14	5.5	8	47.3	71	42	1	0
680	1	1	0	15	9.6	8	3	1	13.3	12	1.3	11	4.3	7	32	52.5	36	2	1
681	1	0	1	26	8.2	9	2	1	12.4	11.5	0.9	9	4.5	9	29.5	48.5	33.5	3	1
682	1	1	1	99	9.8	7	1	0	13	12	1	9.8	5	10.5	39	50	36	1	0
683	2	1	1	84	11.8	5	2	1	14.3	12	2.3	12	5	10	32	53	36	2	1
684	3	0	0	108	23.9	7	1	0	15.5	13	2.5	13.5	6.5	16	49	75	40	1	0
685	3	0	0	15	28	7	2	1	16	13	3	17	7	17	53	74.5	38	2	1
686	3	0	0	18	24.6	7	1	0	17.2	15.5	1.7	15	6.5	14	52	78	42	1	0
687	3	0	1	178	21	6	2	1	17	14	3	16	5.5	14	47	74	40	1	0
688	3	1	0	18	27.8	6	3	1	20.5	17	3.5	16.5	6	14	55	75	47	2	1
689	3	1	0	18	26	7	2	1	15	13	2	14.5	6.5	14	57.5	78	37	2	1
690	3	1	0	14	27.8	7	1	0	18.5	16	2.5	16.5	6	14	56	79	38	2	1
691	3	0	0	30	21.5	5	1	0	19.5	16	3.5	15	5	15	49	69.5	36	0	0
693	2	0	1	75	7.8	4	3	1	12	10.5	1.5	12	5	8.5	33.5	49.5	28.5	1	0
694	2	0	1	69	10	4	1	0	15	12.5	2.5	11.8	5	9	38	49	32.5	0	0
695	3	1	0	49	24	5	2	1	16	13	3	17	8	16.5	56.5	74	37	2	1
696	3	0	0	26	23.3	8	1	0	17.5	14	3.5	13.5	6.5	11	47.5	73	41	2	1
697	2	0	1	84	17.5	6	2	1	17.5	15	2.5	13.5	6	12.5	41.5	67	41	2	1
698	2	1	0	36	15.8	5	3	1	16.5	14	2.5	14.5	6	14	45.5	53.5	38	2	1
699	2	0	0	51	12.6	6	3	1	16.5	14.5	2	12.5	5.5	10.5	36.5	59	31.5	2	1
700	1	0	1	105	9.8	8	3	1	12.7	11.9	0.8	11	4.5	10.5	41.5	44.5	31.5	3	1
701	2	0	0	75	9.8	5	3	1	16.3	14	2.3	13	6	9.5	35.5	50	30	2	1
702	2	1	1	48	14.2	6	3	1	15	12.5	2.5	14	6	15	43	62.5	29.5	3	1
703	2	1	1	36	14.3	5	2	1	15.3	13.5	1.8	13.5	6	12.5	39	57	37.8	1	0
704	2	0	0	24	12.3	5	1	0	15.7	13.3	2.4	12.5	5.5	11	39	56	30	0	0
705	3	0	0	34	19.6	5	3	1	17.5	15	2.5	13	5.5	11.5	47	65.5	36	3	1
706	3	1	0	34	20.9	6	3	1	17.5	14.5	3	15	6	12	50	66	42	2	1
707	1	1	1	25	7.5	8	2	1	12.3	11.5	0.8	10.5	4.5	6.5	34	53	30	3	1
711	3	1	0	73	29.8	6	3	1	18.5	15	3.5	17	7	12	49.5	76	48.5	3	1
712	3	0	0	63	20.7	7	2	1	16	13	3	13	7	11	44.5	62	39	2	1
713	2	1	1	12	11.4	5	2	1	16	14	2	11.5	5	11	34	51	38	1	0
714	2	1	0	12	13.5	5	1	0	16.8	14	2.8	13.5	5	11	37	56	43	0	0
715	1	0	1	25	7.6	7	3	1	11.5	10	1.5	10	4	8	30	48	32	3	1
717	1	0	1	29	6.3	5	1	0	14.3	13	1.3	11	4.5	8	29	44	29	1	0
718	1	1	1	36	9.8	7	2	1	13	12.5	0.5	11	5.7	9	33	52	33	2	1
719	2	0	0	18	11.4	5	3	1	15.5	13	2.5	12	4	13.3	40	56	30	1	0
720	2	1	1	21	13.8	5	1	0	17.5	15	2.5	12	5	11	37	56	42	1	0
721	3	1	1	17	23.5	5	3	1	17.8	16	1.8	15	7	10	41	67	51	2	1
723	2	1	1	27	12.5	6	1	0	15.5	13.5	2	12	5.5	12	36	52	37.5	0	0
724	3	0	0	27	25	7	2	1	16	13	3	16	6.5	14	47	74	38	3	1
725	2	0	1	15	9.56	5	3	1	14.5	13	1.5	12	5.5	10	33.5	47	34	1	0
726	1	1	1	47	9.5	6	2	1	12.2	11	1.2	12	5	11	32	53	35	2	1
727	1	0	0	62	7.15	8	3	1	12.4	11.5	0.9	10.5	4.5	9	28	45	35	3	1
728	2	0	0	12	12.1	5	1	0	15	13	2	12	6	11	35	53	36	1	0
729	3	1	1	42	29.5	8	0	0	17.8	14	3.8	15	5.8	9.5	48	77	44.5	1	0
730	1	0	1	42	7.45	7	3	1	11.5	10.5	1	10	5	9	34	48	34	3	1
731	1	1	1	36	9.55	6	2	1	13	12	1	11	4.5	10	35	49	30	0	0
733	2	0	1	15	11.15	5	1	0	15.7	14	1.7	13	5.5	11	34	50	34	2	1
734	1	1	1	85	9.8	7	1	0	13	12	1	12	5	11	34	52	36	1	0
735	3	1	1	16	27.5	6	1	0	19.5	17	2.5	15	7.5	11	49	72	48	3	1
736	3	0	0	96	28.9	7	0	0	20.5	17	3.5	14.5	6	13	50	81	41	0	0
737	3	0	0	29	24.3	6	1	0	18	14.5	3.5	13.5	6	13	47	78	39.5	0	0
738	3	0	0	15	23.3	6	2	1	16.5	14	2.5	12.5	6	10.5	44	69	44	0	0
740	3	0	0	48	22.8	5	3	1	19	16	3	14.5	6	10.5	50	69.5	42	2	1
741	3	1	0	17	23.6	5	2	1	22.5	19	3.5	16	5.5	13	50	68	42	2	1
742	3	1	0	17	21.7	5	2	1	17.5	14.5	3	15	6.5	10	39	49.5	68	2	1
744	3	1	0	32	30.7	5	1	0	19.5	15.5	4	16.5	7	10	54	80	41	1	0
746	3	0	0	32	29.8	8	0	0	17.5	14	3.5	15.5	6.5	9.5	53	69.5	43	3	1
747	3	1	1	102	37.9	7	0	0	21	18	3	16.5	7.5	9.5	61.5	90	46	1	0
750	3	0	0	17	24.9	6	0	0	19.3	16.5	2.8	15	6.2	10.5	49	76.5	37	1	0
751	1	1	1	18	9.8	6	2	1	10.8	10	0.8	11	5	10	34.5	55.5	32	1	0
752	1	0	1	55	7.35	8	3	1	9.8	9	0.8	10	4	11	33	52.5	33	3	1
754	1	1	1	39	6.8	6	3	1	8.9	8	0.9	9	4.5	9.5	34.8	48.5	27	1	0
755	3	0	0	19	23.2	6	2	1	17	14.5	2.5	15	6	15	46	75.5	37	1	0
756	3	0	0	30	22	5	2	1	17	14.5	2.5	14.5	6	15.5	46	69	35	2	1
757	3	1	0	60	32	6	3	1	18	14	4	18.5	7	15	60	80	37	3	1
760	3	0	0	30	28	7	1	0	18	14.5	3.5	14.5	6	15	51	77.5	39	2	1
761	1	0	0	83	6.2	6	2	1	12.8	12	0.8	11	5.5	9	29	44	29	3	1
762	2	0	0	26	9.9	5	2	1	15.3	13.5	1.8	12.5	5.5	8.5	35.5	57.5	32.5	2	1
763	2	0	0	13	11.5	6	0	0	15.8	13.5	2.3	12	5.5	9	37.5	57.5	31.5	0	0
764	2	0	0	48	11.7	5	3	1	15.9	13.5	2.4	12.5	5	9	41	58	31	1	0
765	2	0	1	18	8.9	5	1	0	16.8	14.5	2.3	12.8	5.5	10	34.5	51	31	2	1
766	2	0	0	19	9.85	5	2	1	15	13	2	12.5	5.5	10.5	37.5	51.5	33	1	0
768	2	0	0	52	8.9	5	3	1	15.8	14	1.8	12	5	6	36	51	32.5	3	1
770	2	1	0	24	11.8	5	2	1	16	13	3	14	5.5	8.5	43	56	35.5	2	1
771	2	1	0	31	15.8	5	2	1	18	15	3	13	6.5	10	43	60	35	3	1
773	1	1	1	48	8.75	7	2	1	13.3	12	1.3	11	4.8	11	33.5	52	33	1	0
774	1	0	0	32	7.35	7	2	1	9.8	9	0.8	10	4.5	8.5	29.5	47.5	29.5	1	0
776	1	0	0	26	10.6	8	3	1	14.3	13	1.3	10	5.8	11	35.5	52.5	32	3	1
779	2	0	0	14	8.55	5	1	0	14.5	12.5	2	11	4.8	11	30	48.8	33	1	0
780	2	0	0	50	10.6	5	3	1	15	12	3	11	5.5	13	34.5	51	34	3	1
784	3	1	0	19	25.8	5	2	1	17.5	15	2.5	17	6.5	17	54	74	37	2	1
785	3	0	0	52	23.3	5	2	1	16.5	14	2.5	16	6	16	52	71.5	40	2	1
786	3	0	0	44	28.8	7	2	1	18.5	16	2.5	15.5	6	10	52	77	37	3	1
787	3	1	0	36	32.3	5	0	0	19	17	2	19	6	13	59	79	39	3	1
788	3	0	0	35	26.5	7	0	0	18.5	16	2.5	14	6	19.5	46.5	76	41	1	0
789	3	0	0	21	19.8	5	0	0	18	15.5	2.5	16	6	14	46	68	38	1	0
790	3	0	0	19	28.8	7	1	0	18	15	3	15	7	13	49	75	42	1	0
791	3	1	0	21	28.5	5	2	1	18	14.5	3.5	16.5	7.5	14.5	54	78	39	3	1
792	3	0	0	13	19.9	7	2	1	15	12	3	13.5	5.5	14.5	43	70.5	41	1	0
793	3	0	0	20	22.7	6	2	1	18.5	15	3.5	14	6	14.5	46	67	40.5	1	0
794	3	1	0	19	26.5	5	2	1	18	15	3	15.5	7	14.5	59	72.5	42	1	0
795	3	0	0	19	25.6	6	2	1	17	14	3	15	7.5	14	48	73	37	2	1
796	3	0	0	28	20.9	5	2	1	17.5	14	3.5	14	6.5	19.5	48	71	37	1	0
797	3	0	0	19	21.8	6	2	1	17	14	3	14	6	11	47	71	40	2	1
798	1	1	0	84	11.3	6	2	1	13.8	13	0.8	12.8	5.5	11.5	40	55	32.5	2	1
799	1	0	0	22	8.9	6	1	0	13.5	12	1.5	11.5	6	11	38.3	50	27	2	1
800	1	0	0	16	9	7	2	1	13.7	12.5	1.2	11	6	13	34.5	53	26	3	1
801	1	0	0	13	8.8	5	2	1	13.4	12.4	1	13	4.5	10.5	34	48	31.5	2	1
802	1	1	1	48	10.8	7	1	0	13.5	12	1.5	12	5.5	14.5	39	56	31	1	0
804	1	1	0	12	8.6	6	1	0	12.4	11.5	0.9	11	5	10.8	32	47	34.5	1	0
806	1	0	1	26	11.3	8	3	1	13	12	1	11.5	5	13	42	58	31	3	1
808	1	0	0	24	7.95	7	2	1	11.2	10	1.2	10.5	5	14	31	45	32	2	1
809	2	0	0	36	10.7	5	1	0	15.5	13.5	2	10.5	4.5	11	30	53	31.5	0	0
810	3	1	0	37	19.5	5	2	1	17.5	14.5	3	13	9	12	47	60	44	2	1
811	2	0	1	82	11	6	3	1	13.5	12	1.5	11	6.5	12.5	35	51	37.5	3	1
812	2	1	1	39	10.5	4	3	1	15.3	13.5	1.8	12	7	10	37	48	33.5	3	1
815	2	0	0	30	12.8	6	3	1	15	13	2	12.5	5.5	9	38	58	34	1	0
816	2	0	0	37	12.65	6	3	1	13.3	11.5	1.8	12	6	9.5	37.5	55	35	2	1
817	2	0	0	15	10.6	6	3	1	14.8	13	1.8	11.5	5.5	10	35	52	34	1	0
818	2	0	0	24	12.85	6	0	0	14.5	12	2.5	13	5.5	11	35	57	32	1	0
819	2	0	0	15	9.8	5	3	1	14	12	2	11.5	5	9	33	48	31.5	1	0
821	2	0	0	30	10.6	5	3	1	13.7	12	1.7	11	5	10.5	34	49	31	2	1
822	2	1	0	12	16.5	6	3	1	15.3	13.5	1.8	13	6	10.5	40	57	40	2	1
824	2	0	0	45	13.3	5	0	0	16.5	13.5	3	11.5	5	10.5	38	53	35	0	0
827	2	0	0	48	11.9	5	2	1	14	12	2	10.5	6	11	35	53	35	1	0
828	2	0	0	31	10.95	7	3	1	13.5	11.5	2	12	5.5	8.5	37.5	51	29	3	1
829	2	1	0	31	14	5	3	1	14.9	12.5	2.4	13	6.5	11	38.5	57	35	2	1
830	2	0	0	29	9.3	6	3	1	14.5	13	1.5	11.5	6	9	39	47	27	3	1
831	2	1	0	31	12.7	5	3	1	15.3	13	2.3	13	6.5	10	37	51	32.5	2	1
833	2	1	0	18	12.5	6	3	1	15.8	13.5	2.3	12	7	10	37	57	33	2	1
834	2	0	0	42	10.25	5	3	1	12.8	11	1.8	11	6	10	37	49	35	3	1
836	3	0	1	49	25.55	8	1	0	17.5	15	2.5	15.5	7	8	46	72.5	48	3	1
838	2	1	1	35	10.1	4	1	0	16.5	14	2.5	12	6	11	38	51	36	3	1
839	2	1	1	22	11.2	5	3	1	15.5	13	2.5	12	5.5	10	33.5	47	36.5	1	0
840	1	0	1	23	7.8	8	3	1	12	11	1	10	5	8.5	30.5	46.5	33	2	1
841	2	1	0	105	15.2	6	3	1	16.2	14	2.2	14	6	11	40	58	37	2	1
844	1	1	1	60	9.1	9	2	1	10.5	9.5	1	11	6	12	34	54	30	2	1
856	2	1	1	21	13.2	5	3	1	15.7	13	2.7	11.5	6	11.5	33.5	54.5	43	1	0
857	1	0	1	23	7.5	7	3	1	13.3	12	1.3	11	5.5	8	30	47.5	32	2	1
858	2	1	1	25	11.4	6	3	1	12.5	10	2.5	12	6	9	39	48	32	3	1
859	2	1	1	37	12.35	7	2	1	12.5	10.5	2	12.5	6.6	13	39	51.5	36	2	1
863	2	1	1	30	12.9	5	0	0	16	13.5	2.5	11.5	5.5	11	41	59	34	0	0
864	2	0	1	30	10.8	5	3	1	12.7	10.5	2.2	11	5	10	36.5	51	34	1	0
865	1	0	1	132	7	7	3	1	12	11	1	11	5	9	30	45	34	3	1
866	1	1	1	144	11	8	1	0	13.5	12	1.5	12	5.5	10	35.5	55	39	2	1
867	1	0	0	14	7.5	6	3	1	10.3	9.5	0.8	10.5	5.5	14.5	30	42	32	2	1
869	1	1	0	74	10.3	7	2	1	12.7	12	0.7	12	5.7	9	35	50	33	3	1
871	1	0	1	36	7.45	7	3	1	11.9	11	0.9	9.5	4.5	9	30	49	30	2	1
872	3	1	0	17	29.5	7	2	1	17.7	15.5	2.2	16	7	11	50	70	41	3	1
874	2	0	1	17	9.2	4	3	1	16	14	2	12	5	11	30	49	37	2	1
875	3	0	0	14	29.9	8	3	1	18.7	15.5	3.2	13	6.5	11.5	45	73	45.3	2	1
876	2	1	0	35	14	6	3	1	16.7	14.5	2.2	12	6	13	41	53	39	2	1
878	2	0	0	13	11.4	8	2	1	13.8	12.5	1.3	11.8	5.5	9	34.5	55.2	34	3	1
879	2	0	0	12	11.3	6	2	1	14.5	13	1.5	12	5	10	34	54	27.5	2	1
880	2	1	0	12	12.6	5	2	1	15	13	2	12	5.8	10.5	36	55	33	0	0
881	2	0	0	18	10.9	5	1	0	14	12	2	12	5	9	34.5	52	32	2	1
882	2	0	0	18	10.8	7	2	1	13.8	12	1.8	12	5	9	35	53	30.5	2	1
887	2	1	1	18	12.4	5	1	0	15	12.5	2.5	11.5	5.3	10	33.5	54	36.5	1	0
891	2	1	1	14	16	6	2	1	16	14	2	13	6	12	34	58	36	2	1
893	2	1	1	29	14.8	4	3	1	16.3	14	2.3	13	6	11.5	40.5	54	42	3	1
896	3	1	0	17	18.95	5	2	1	16.3	14	2.3	15	6.5	10	42.5	56	38.5	2	1
897	2	0	1	49	11.45	3	2	1	16.3	14	2.3	12	5	11	36	52	37.5	3	1
897	2	0	1	49	11.45	3	3	1	16.3	14	2.3	12	5	11	36	52	37.5	3	1
898	2	1	1	18	15.4	6	2	1	18.2	16	2.2	14	6.5	12	40	55	41	2	1
898	2	1	1	18	15.4	6	3	1	18.2	16	2.2	14	6.5	12	40	55	41	2	1
899	1	0	1	37	7.8	6	3	1	11.5	10.5	1	10	4.5	8	31.5	46	36.5	3	1
901	3	1	1	19	26.7	6	0	0	18.5	14.5	4	15.5	6.5	15	55	80	39	2	1
908	1	1	1	19	6.5	5	2	1	13	12	1	10	4.8	9.5	27.5	43	30.5	1	0
909	2	1	1	18	16.3	6	3	1	15.5	12.5	3	13	6	10	41	58	38	2	1
910	2	1	0	81	7.5	5	2	1	16.5	14	2.5	11.5	5	11	42	65	48	3	1
911	3	0	0	16	24	7	1	0	18	14	4	13.5	6	11	44.5	71	43	0	0
912	3	0	0	48	25.3	7	1	0	18	14	4	13	6.5	8	48	78	44	1	0
913	3	1	0	15	30.8	5	1	0	20.5	18	2.5	18	7	15	56.5	76.5	46	2	1
914	3	0	0	15	23.8	7	1	0	19	16	3	15.5	6.5	16.5	46	70	43	2	1
915	3	0	0	15	27.9	5	2	1	18.5	15	3.5	17	8.5	12.5	58	80	42	2	1
916	3	0	0	24	22.7	6	2	1	17.5	13.5	4	13	6.5	11.5	51	74.5	39.5	1	0
917	3	1	1	22	29.8	6	2	1	16.5	14	2.5	17	7.5	14.5	51.5	82	41	2	1
918	3	1	1	50	30.6	6	3	1	17.5	13.5	4	14.5	7	14.5	61	82	37	2	1
919	3	0	0	23	26.8	7	2	1	17.5	14	3.5	13.5	5	13	45.5	75	40	1	0
920	3	0	0	44	22.9	6	2	1	17.5	14	3.5	14	7	13.5	44	70.5	41	0	0
921	2	1	0	48	11.3	4	3	1	16.9	14.5	2.4	13	6	10	34	49	36	2	1
922	1	0	1	78	7.6	7	2	1	12.2	11	1.2	10.5	4.7	9	29	49	32.5	3	1
923	2	1	0	32	8.1	3	3	1	15.5	13.5	2	12.5	6.5	12.5	38	49.5	27	3	1
925	1	0	1	59	10.3	7	0	0	13.5	12	1.5	12	4.3	12	34	49	38	3	1
928	1	0	1	12	5.65	6	3	1	13.3	11.8	1.5	9	3.5	8	29	41	35	2	1
930	2	1	1	36	13.8	6	2	1	16.5	14	2.5	13.8	7	11	42.5	61	38	3	1
931	3	0	0	21	26.58	6	1	0	17.1	15	2.1	16.5	6	11.5	50.5	71.5	41	2	1
932	3	1	0	17	24.8	5	2	1	19.3	16	3.3	18	7	13	55	73	43	2	1
933	3	0	0	18	27.8	6	1	0	18	15	3	16.5	7.5	12.5	50	77	41	1	0
934	2	0	0	23	15.2	5	3	1	16.8	14	2.8	13	6	10	43.5	58	33.5	3	1
935	3	1	0	14	27.8	5	2	1	15.3	13.5	1.8	17	6.5	9.5	54	76	36	2	1
936	3	1	0	14	25.8	6	3	1	20.5	17.5	3	17	7.5	11.5	53	76	36.5	2	1
937	3	1	0	12	28.9	5	1	0	20.8	17	3.8	16.5	6.5	13	51.5	75	34.5	1	0
938	3	1	0	24	25.4	6	2	1	18.5	16	2.5	15.5	5.5	11	50.5	74	35	1	0
939	3	1	0	30	27.5	6	3	1	19.9	16.5	3.4	15.5	6	12	51	77.5	35.5	1	0
940	3	1	0	17	27.4	6	2	1	18.5	16	2.5	17	6.5	10.5	54	73	38	3	1
941	3	1	0	32	28.2	7	3	1	22	18.5	3.5	17.5	6.5	10.5	54	76	41	1	0
942	3	0	0	42	25.6	6	1	0	18.7	15.5	3.2	14	7	11	47	73	44	1	0
943	3	0	0	29	24.8	6	1	0	17	14	3	14	7	12	48.5	73	41.5	2	1
944	3	1	0	23	30.8	7	2	1	21.3	18.5	2.8	18	8	11.5	58	79	39	2	1
945	3	1	0	32	30.2	6	3	1	21.1	18	3.1	17	7.5	9.5	55.5	78	46.5	2	1
946	3	1	0	13	28	6	1	0	20	16	4	17.5	6	11	59	74	42	2	1
947	3	0	0	27	22.3	7	2	1	18.8	16	2.8	16	6	11	45	69	44	1	0
948	3	0	0	17	22.6	6	1	0	19	17	2	14	6.5	9	48	68	42	1	0
952	2	1	1	36	14.5	6	0	0	16	12	4	12	4.5	14	35.5	59.5	38	0	0
954	2	1	1	13	14	5	2	1	16.5	13	3.5	13.5	5	14	41	54	33.5	2	1
958	2	1	0	15	15.4	6	3	1	17	15	2	13	6.5	10	42	55	33	2	1
970	2	0	1	34	17.2	6	0	0	18.5	15	3.5	13	6.5	12	41	61	42	1	0
