# Supplementary material for: Conformational risk factors of brachycephalic obstructive airway syndrome (BOAS) in pugs, French bulldogs, and bulldogs
Source: PLoS One. 2017 Aug 1;12(8):e0181928. doi: 10.1371/journal.pone.0181928 (PMC5538678; doi:10.1371/journal.pone.0181928)
Supplement: S3 Data — (XLSX) [file pone.0181928.s007.xlsx]

## Sheet: Validation model
OID	Breed	Sex	Neutered	Age	BW	BCS	Nare4	Nare2	SL	CL	SnL	SW	EW	NL	NG	CG	BL	BOAS index	Functional Grade	BOAS (Grade II/III)
48	1	1	0	12	8.4	7	3	1	12.8	12	0.8	13.5	5	12	35	55	35	84.4	3	1
92	2	1	1	24	13.5	8	3	1	17.9	15.5	2.4	14	4.8	11.5	43	58	27.5	66.67	2	1
153	2	0	1	30	10.4	4	3	1	16.5	14	2.5	11	5	10	34	54	39	67.14	2	1
164	2	1	1	36	10.6	5	3	1	17	14	3	14	5.4	14	40	55	34	56	2	1
167	1	1	0	15	8.1	6			10.8	9	1.8	12	5	10.5	35	50	27	0.75	0	0
169	1	0	1	36	9.5	6			10.7	10	0.7	10	4.8	14.2	38	54	32	68.72	2	1
170	1	0	1	120	9	8			11.7	10	1.7	11	5.5	12.5	39	58	39	66.1	2	1
171	1	0	1	102	6.6	7			11.5	10	1.5	11	5.1	8	35	48	30.5	69.22	2	1
172	1	1	1	147	9.3	5			12	11.2	0.8	11	5.2	9.1	38	56	33.2	6.34	1	0
186	3	1	0	27	26.5	5	2	1	20.2	16.5	3.7	17	7.2	15.9	52.5	69	40.2	65.93	2	1
188	1	1	0	27	8	8	1	0	14.4	14	0.4	11	5.5	13.5	37	56.5	37.5	33.8	1	0
190	1	0	0	21	9	6	1	0	11	10.5	0.5	10	4.5	12	34	53	36	20.83	0	0
191	1	1	0	36	8.6	7	1	0	12.2	11.5	0.7	11	5.5	12	34	51	35	77.06	2	1
192	1	0	1	108	7.6	6	1	0	13.3	12.5	0.8	10	4.5	8	30	45	31	73.25	1	0
193	2	0	0	30	10.5	4	3	1	12.5	10.5	2	13	6.5	10	39	55	36.5	66.7	2	1
199	1	0	0	72	8.8	8	2	1	14.5	13.5	1	11	4.5	9	40	54	32	99.28	3	1
202	1	1	0	15	9.1	7	1	0	12.8	12	0.8	11.5	5	12	36.5	53.5	29.5	31.02	0	0
203	1	0	0	15	8.4	7	1	0	12	11.5	0.5	9	4.5	10	30	49.5	31	66.79	2	1
204	1	1	0	36	9.9	7	2	1	13	12	1	12	6	11	36	54	33	67.59	2	1
205	1	0	0	21	9.3	6	1	0	12.8	12	0.8	10	4.5	11.5	34.5	49.5	30	34.39	1	0
207	2	1	1	30	13.8	6	3	1	13.5	12	1.5	12	5.5	12	40	58	38.8	66.76	2	1
209	1	0	0	18	8.6	7	1	0	12.2	11	1.2	10	3.5	12	33	49	40.5	58.22	1	0
210	1	1	0	54	8.8	7	1	0	13	12	1	11	5	11	37.5	52	31.5	33.85	1	0
213	1	0	0	15	7.15	6	2	1	10	9.5	0.5	9	4.3	10	31.5	46	33	16.16	2	1
217	1	0	0	45	8	7	2	1	13.3	12.5	0.8	10	5	13	31	46	30.5	67.54	2	1
222	1	1	0	27	10.5	7	2	1	13.7	12.5	1.2	10.5	5	10	36	52.5	30.8	50.19	1	0
223	1	0	0	39	7.5	7	3	1	15	14	1	11	4.5	9	34	48	27.5	71.45	2	1
225	1	1	0	27	12.5	6	0	0	13	12	1	12	5	11	38	51	30.5	36.18	2	1
226	1	1	0	27	11.7	8	2	1	14.2	13	1.2	12	5	10	32	52	28	66.75	2	1
227	1	1	0	96	10.1	7	2	1	11.4	10.5	0.9	11	5	12	41	54	33	75.45	2	1
229	1	1	0	27	7.85	4	2	1	11.8	11	0.8	11	4.5	11	30	45	33.5	36.16	1	0
231	1	1	0	24	8.4	7	2	1	13.1	12	1.1	8	5	9	32	47	31	36.98	1	0
232	1	0	0	27	6.9	5	0	0	11.2	10	1.2	9	5	9.5	29	51	35	33.62	1	0
233	1	1	0	39	7.4	6	2	1	12.3	11	1.3	8.2	4.5	9	35	48	32	66.75	2	1
235	1	0	0	30	6.7	6	2	1	13.3	12	1.3	7.5	4.3	10	27	45	31	45.23	1	0
236	1	1	0	72	9.9	8	3	1	14	13	1	8	4	9.3	40	59	33	66.67	2	1
237	1	0	0	24	7.3	6	0	0	13.6	12.4	1.2	8	5	7.8	34	50	35	35.54	1	0
238	1	0	0	42	7.5	7	2	1	13.8	12.5	1.3	8.5	4.7	8.5	30.5	46.5	31	41.53	1	0
239	1	0	0	39	7.2	6	2	1	12.3	11.5	0.8	7.4	4.5	7.4	30	56	31	68.86	2	1
240	1	0	0	54	7.5	7	2	1	9.9	9	0.9	9	4	6.5	32	51	27	66.79	2	1
242	1	0	0	60	7.5	8	2	1	10.9	10	0.9	10	4.5	9	34	54	36	66.74	2	1
244	1	1	1	102	8.3	6	1	0	11.5	10.5	1	8.5	4.3	9.2	33	49	29.5	30.56	1	0
245	1	1	1	108	8.6	9	1	0	10.7	10	0.7	9.3	4	9.2	36	56	30	34.92	1	0
246	1	0	0	54	7.6	7	3	1	12.4	11	1.4	9	4	10	31	47	33	97.63	2	1
248	1	1	1	99	9.2	7	2	1	12.8	11.5	1.3	9	4.5	13	37	54	34	16.85	0	0
250	1	0	0	63	7.9	7	2	1	13.8	13	0.8	7.9	3.5	9.4	33	45	26.5	49.05	1	0
251	1	0	0	39	7.2	7	3	1	12.6	11.3	1.3	8.2	4.7	7.5	31	49	31	70.31	2	1
253	2	1	0	18	16.4	6	1	0	16.5	13.5	3	13	7.2	15.6	46	57	42	66.21	2	1
254	2	1	0	84	13	7	3	1	17.2	15.5	1.7	11.5	6	12	41	57	30.7	38.96	2	1
257	1	0	0	39	8.25	7	3	1	11.3	10.5	0.8	10.5	4	11.5	34.5	51	27	66.87	2	1
258	1	0	0	78	8.7	8	0	0	13.8	13	0.8	9	4	13	35.5	56	31	67.74	2	1
260	1	0	1	42	7.3	8	2	1	14	13	1	9	4	8	33.5	52	28	99.94	3	1
267	1	1	0	27	9.4	7	2	1	14.6	13.5	1.1	10.6	4.6	10.5	36	53	28.5	68.43	2	1
272	1	0	0	84	14.4	8	1	0	15.8	14	1.8	11.5	6.2	11	43	62	39	59.26	2	1
278	3	1	0	96	26	5	0	0	25	21	4	14.5	7	16	49	72	37	2.13	0	0
280	3	0	0	54	26.6	6	0	0	19.2	16	3.2	14	7	13	48	71	45.5	3.96	0	0
292	1	0	0	42	9.4	7	3	1	16.9	16	0.9	10	5	11	35	54	33	77.82	3	1
295	1	0	0	36	9.9	7	3	1	14.2	13.5	0.7	9	5	12	35	52	31	38.2	2	1
296	1	0	0	42	7.2	7	3	1	14.8	14	0.8	9.5	4.2	11	32	49	28	68.11	2	1
298	1	1	0	19	8	7	3	1	15.2	14	1.2	12.5	4.7	10	36	54	32	34.33	1	0
299	1	0	0	18	9	7	0	0	13.4	12.5	0.9	11	5	11.5	34	51	30.5	56.98	2	1
300	1	1	0	18	11.6	6	1	0	15.3	14.5	0.8	11.5	5.5	10.5	36	57.5	32	75.14	2	1
303	1	0	1	138	8.2	7	1	0	13.3	12.5	0.8	10.8	5	9	32	49	34	34.06	1	0
304	1	0	0	36	7.5	6	2	1	14.4	13.5	0.9	10.5	4.5	8.5	33	49	30	96.95	2	1
306	1	0	1	132	7.8	5	0	0	12.7	12	0.7	10	4.5	9.5	35.5	46	31	34.68	1	0
308	1	1	0	15	8	8	0	0	14.5	13.5	1	11.5	5	10.2	34	54	32.5	44.12	1	0
315	2	0	0	56	12.7	6	2	1	14.5	13	1.5	11	5.5	10	41	57	33	70.39	2	1
319	1	0	1	24	8.7	8	2	1	12.8	12	0.8	10	4.5	12	33	54	35.5	33.64	1	0
321	1	0	1	84	7.8	7	2	1	13.5	12	1.5	10	4.5	8	31	51.5	33	99.93	3	1
324	1	0	0	18	4.9	4	1	0	10.6	10	0.6	10	4.8	8.5	29	40	30.5	0.02	0	0
325	1	0	1	36	4.8	5	2	1	10.8	10	0.8	10	4.8	8	27	41	27	66.19	3	1
326	3	0	0	54	30	7	0	0	18.5	15	3.5	14	6	12	44	76	54	24.03	0	0
329	2	0	0	24	14.25	6	3	1	15.5	13.5	2	11	5.5	12	37	58	39	66.67	2	1
331	1	0	0	45	8.4	7	2	1	10.5	10	0.5	10	4.8	9.5	34	50	33	99.79	3	1
333	1	1	0	18	9.3	7	1	0	12.4	11.5	0.9	10.5	5.5	10	35	51	31	43.94	2	1
338	2	1	1	48	14.65	4	1	0	22.5	20	2.5	12.5	6.5	13	40	59	41	29.49	1	0
342	1	1	0	30	10.6	7	2	1	13	12	1	12	6	12	39	51	33	73.15	2	1
347	2	0	1	24	11.3	5	3	1	15.8	14	1.8	11.5	5.5	10	37	52	38.5	93.77	2	1
349	2	0	0	30	12.3	6	3	1	15	12.5	2.5	12.5	4.8	10.5	43	56	37	94.87	1	0
350	2	0	0	15	11.7	5	2	1	15	13	2	12.5	5.5	9.5	41	53	34	73.32	3	1
352	2	1	1	24	9.8	4	3	1	13.5	12	1.5	12	5	10.5	35	49	35	33.48	1	0
353	1	0	0	87	7	7	1	0	12.3	11.5	0.8	10	5	9.5	32	48	35	61.93	2	1
354	2	0	1	27	9.6	5	2	1	12.7	11.5	1.2	11	4.8	13	39	52	32	22.57	1	0
359	2	0	0	30	12.8	6	0	0	14.5	12	2.5	12	5	10	35	52	46	33.01	1	0
367	2	1	0	12	12.1	6	3	1	15.5	14	1.5	12	5	10	40	53	39.5	65.8	2	1
368	2	0	1	24	9.3	5	3	1	14.9	13.5	1.4	11	5	9	33	50	33.5	68.99	2	1
370	2	1	0	48	13.4	7	1	0	14	12.5	1.5	11.5	5.5	11	39.5	57.5	32	61.05	2	1
372	3	0	0	15	26.8	8	2	1	23	19.5	3.5	17	5.5	13.5	52	74	38.5	33.48	1	0
373	3	0	0	27	23	6	3	1	17.5	13.5	4	16.5	6.5	13.5	45	68.5	32.5	23.91	1	0
374	3	0	0	36	29.5	8	0	0	19.5	16	3.5	18.5	6.5	12.5	51	79	41	33.37	1	0
381	1	1	0	51	10.9	9	2	1	15.2	14	1.2	10.5	5	8	37	58.5	36.5	67.24	2	1
383	1	0	0	15	8.2	8	3	1	12.5	11.5	1	11	5	6.5	33	51	34	99.05	3	1
384	1	1	1	24	9	5	0	0	14	13	1	11.5	5	10	34.5	49	29.5	0.75	0	0
385	2	0	1	24	8.5	4	1	0	16	14	2	11	5.3	11	34.5	49.5	31.5	8.61	0	0
389	2	1	1	36	14.4	5	3	1	16.5	15	1.5	13	6	14	38	59	44	66.71	2	1
402	2	1	0	48	14.5	7	3	1	18.2	16	2.2	14	5.4	10.5	44	59	31.5	69.48	2	1
405	2	0	0	33	10.6	5	0	0	16.3	14	2.3	12.7	4.2	10	35.5	53.5	28.6	61.99	1	0
406	2	0	0	90	10.5	5	0	0	18.1	16.5	1.6	11	4.6	8.5	34.5	54	30.5	33.5	1	0
407	2	1	0	12	9.95	5	2	1	18	16	2	13	4.2	10	39	52.8	29	71.96	3	1
408	2	0	0	26	14	5	2	1	15.8	13.4	2.4	12.6	4.5	13	39.5	56	31	37.15	1	0
410	2	0	0	12	10	4	0	0	17.7	15.2	2.5	12	4.5	15.5	33	47.5	32.3	56.46	0	0
411	2	0	0	18	11	6	2	1	15.8	14	1.8	12.7	4.7	15	39	58	31.5	55.49	1	0
419	2	0	0	12	12.7	4	0	0	18	15	3	10	5	12	34	53	46	1.11	0	0
422	2	1	0	21	13.3	4	3	1	18	16	2	13	5.5	11	42.5	56	38	62.25	2	1
427	2	0	0	18	13.5	6	2	1	14.5	12	2.5	13	6	8	34	56	39	31.07	1	0
430	1	1	0	12	7.7	6	2	1	13.2	12	1.2	11	5	9	31	46	31.5	99.85	3	1
431	3	1	1	21	23.8	6	0	0	18.3	15	3.3	14	7	10	38	68	50	20.25	0	0
432	1	1	0	48	7.5	5	0	0	11.5	10.5	1	10	5.5	9	32	46	32	100	1	0
434	3	1	1	96	30.5	7	2	1	21	17.5	3.5	14	5.5	10	51	76	45	99.42	3	1
435	2	0	0	12	13.1	5	2	1	17	14	3	12.5	4.5	12	39.5	59	37	22.67	1	0
437	2	1	0	30	12	5	3	1	16.75	15	1.75	12.5	4.5	11.5	46.5	58	37	68.02	2	1
440	2	0	0	27	9.67	4	1	0	13.8	12	1.8	11.5	6	11	32	51	30	34.22	0	0
441	2	0	0	30	10.7	6	1	0	13.3	11.5	1.8	11.5	5	10	34.5	55	30	22.23	0	0
444	2	1	0	30	15.5	6	2	1	17.5	15	2.5	13	5	14	43	63	34	66	2	1
445	2	0	0	30	10.3	5	2	1	17.5	14.5	3	11.5	5.3	10.5	36	55	33.5	59.82	2	1
447	3	0	0	63	23.5	4	2	1	17	14	3	13	6	10	43	60	41	33.35	1	0
452	3	1	0	18	25.9	6	0	0	23.8	21	2.8	17.7	5.5	14.5	50.5	69	38	62.93	2	1
453	3	0	0	12	20.4	6	0	0	18.7	16.5	2.2	13	5.8	16	44.5	69	38	23.82	0	0
454	3	1	0	15	26.1	5	1	0	20	17.5	2.5	16	6	17	51	72	39.5	33.55	1	0
455	3	0	0	15	24	7	1	0	17	15	2	15	6.2	12.5	49.8	69.5	38	29.83	1	0
456	3	0	0	12	27.3	7	0	0	18.6	17	1.6	15.5	6	15	47	77	38	28.38	1	0
457	3	0	0	46	23	8	0	0	15	13	2	15	5.6	13.5	47	70	38.5	31.59	1	0
458	3	0	0	30	25	8	0	0	16	13.5	2.5	14.5	6.5	14.5	50	74	34	99.99	3	1
460	3	0	0	33	20.6	7	1	0	15.6	14	1.6	13.5	6	14.5	47	74	43	21.26	1	0
461	3	0	0	16	25.2	8	1	0	16.5	15	1.5	15	5.8	10.5	49	73	39	66.67	2	1
463	3	0	0	15	28.7	8	1	0	14.5	12.5	2	15.5	5.5	14	49	78	39	35.3	2	1
464	3	1	0	46	25.25	6	0	0	18	16	2	16	6.5	14	53	74.5	37.5	42.43	2	1
469	1	0	1	48	7	5	3	1	12.1	11	1.1	10.5	4.8	9.5	32	48	32	99.71	3	1
470	1	1	0	12	9.2	6	1	0	13.5	12	1.5	10.5	4.5	9	32	48	30	70.49	2	1
472	3	0	0	57	26	6	1	0	20	17.5	2.5	14.5	5	18	53	74.5	41	96.73	3	1
481	3	0	0	21	21.6	6	2	1	21.5	19	2.5	14.5	7	13.5	45.5	72	42	32.98	1	0
485	3	0	0	24	28	7	2	1	20	18	2	14	5.5	15	51	80	39	34	1	0
487	3	1	0	22	24.3	5	1	0	20	18	2	15.5	7	20	54	71.5	37.5	32.19	1	0
488	3	1	0	22	29.2	5	2	1	22.5	19.5	3	16.5	6.5	14.5	55.5	77	40	41.99	2	1
494	1	0	0	15	7.5	5	1	0	13.5	12	1.5	10	4.5	9.5	28	45	30	0.1	0	0
497	3	0	0	19	24.5	6	0	0	17.5	15	2.5	14	6.5	14	47.5	72.5	57	16.87	1	0
498	3	0	0	84	25.15	5	0	0	15	13	2	15.5	6.5	14	52	71.5	36	37.02	1	0
499	3	0	0	27	28.55	7	0	0	16.3	14	2.3	14	6.5	13	49	76.5	42	66.67	2	1
505	3	1	0	12	25.65	6	1	0	17	15.5	1.5	16.5	7	13	50	76	35.5	32.1	1	0
511	3	0	0	30	24.8	5	0	0	16.5	14.5	2	14.5	7	12.8	48	73	35	20.64	0	0
514	1	0	1	47	7.6	8	3	1	10.8	10	0.8	9	4.5	9	34	47	30	99.99	3	1
517	1	0	0	48	7.8	8	2	1	12.3	11	1.3	10	4.8	10	29	49	31	37.87	2	1
519	1	1	0	36	8.2	5	2	1	12.4	11	1.4	11	5	11	32	47	30	70.09	2	1
520	2	0	0	27	11.9	5	3	1	16	13.5	2.5	12.5	5.5	14.5	40.5	58	35	69.42	2	1
521	2	0	0	27	12.5	5	3	1	15	12.5	2.5	12.5	4.5	12	42	61	34	66.87	2	1
522	2	1	0	108	14.3	6	3	1	16.5	13.5	3	13	5	10	45	61	35	68.69	2	1
523	2	0	0	27	10.3	5	0	0	14.5	12	2.5	11.5	4.5	11	36.5	53.5	30	33.21	1	0
525	2	1	0	36	14.5	6	3	1	14	11.5	2.5	11.5	4	12	40	55	27	68.11	2	1
527	2	0	0	33	11.6	5	1	0	15.8	13.5	2.3	11	5	10.5	36	54	29	12.78	1	0
528	2	0	0	60	13.3	7	2	1	15	12	3	12.5	5.5	12	41	58.5	29	15.86	1	0
529	2	0	0	12	9.4	5	2	1	14.5	12	2.5	11	4.5	11	36	54	28	35.05	1	0
533	2	0	1	126	12.7	6	2	1	16.5	14	2.5	12.5	5.5	14	41.5	62	33	17.9	0	0
549	2	1	1	84	11.6	4	3	1	16.3	14	2.3	11.5	5.5	10	34	49	37.5	67.52	2	1
550	1	0	0	48	10.3	8	0	0	12	11	1	11	5.2	9	31	53	39	90.9	2	1
553	1	0	1	15	6.4	7	1	0	13.1	12	1.1	9	4.5	10	27	41	32.5	63.19	2	1
555	1	1	1	78	9.7	6	2	1	13.2	12	1.2	11	5.5	10	35.5	50	28	62.67	2	1
561	3	0	0	42	24.1	5	2	1	18	15	3	15	6.5	14	47	69	43	38.04	1	0
562	3	0	0	18	21.3	5	1	0	16	13	3	14	6.5	11	43	64	42	40.07	1	0
578	1	0	0	82	8	7	3	1	12.3	11.5	0.8	10.5	3.8	8.5	33.5	49.5	27	67.62	3	1
579	3	0	0	61	32.25	8	0	0	19.5	16	3.5	12.5	6.5	11.5	49.5	81	46	0.26	0	0
587	2	0	0	21	12.2	5	1	0	15	12.5	2.5	11.5	6	12	36.5	57	32.5	22.5	1	0
589	2	0	0	12	8.6	5	3	1	14.5	13	1.5	10.5	4.8	8.5	34	48.5	38.5	72.53	2	1
590	1	1	0	60	10.1	9	0	0	13	12	1	12	5.5	10	41.5	57.5	31	67.98	3	1
592	3	1	0	24	27	6	0	0	20.5	17	3.5	15	6.5	14.5	56	74.5	35	62.23	2	1
593	3	1	0	14	28.1	5	0	0	20	16.5	3.5	14.5	7	13.5	51	77	37.5	10.09	1	0
594	3	0	0	12	19.2	5	0	0	17.5	14.5	3	12.5	6.5	15	43	65	35.5	0.03	0	0
595	3	0	0	30	21.6	5	0	0	19	16	3	13.5	6	12.5	44.5	74.2	42.5	16.45	0	0
597	3	0	0	21	24.6	6	1	0	18	14.5	3.5	13	6	15.5	48.5	75	40	66.66	2	1
598	3	0	0	15	21.8	6	1	0	18	14.5	3.5	13.5	6	14	44	69.5	37	32.82	1	0
601	3	0	0	30	27.6	5	1	0	18	14.5	3.5	14	6.5	11.5	47	66	36	66.67	2	1
602	3	1	0	34	22.2	6	1	0	20	16	4	14.5	6	10.5	52	72.5	35	66.67	2	1
605	3	1	0	21	23.4	6	0	0	20.5	17	3.5	13.5	6.5	11	49.5	73	37	34.56	1	0
606	3	0	0	21	23.8	7	2	1	21.5	18	3.5	14	6	11	47	72	43	33.13	1	0
607	3	1	0	29	24.4	5	2	1	18	15.5	2.5	14	6	12	52	70	35	66.67	2	1
609	1	0	0	12	8.9	7	2	1	13.1	12	1.1	9.5	5	9	32	54	37	66.67	2	1
610	1	0	0	12	7.85	5	1	0	11.3	10	1.3	10	5	10	34	46	34	98.88	2	1
611	1	1	0	21	9.4	7	1	0	13.2	12	1.2	11	5	12	34	48	31	66.7	2	1
612	1	1	0	60	9	6	2	1	15.3	14	1.3	11	4.5	9.5	36.5	56.5	31.5	35.43	1	0
616	1	0	0	21	9.8	7	2	1	12	11	1	11	4.3	9.5	32.5	54	32	66.67	2	1
618	1	1	0	69	11.5	6	0	0	13.1	11.5	1.6	12.5	4.5	10	27	55.5	35	94.21	3	1
621	1	0	0	39	9.3	7	1	0	12.2	11	1.2	10	5	9.5	34	52.5	29.5	59.87	2	1
622	1	0	0	54	8.85	4	1	0	12	11	1	11	4.5	8.5	34	49.5	28	43.19	2	1
633	2	0	0	48	10.8	6	0	0	14.5	12.5	2	12	4	9.5	40	55	32	99.45	2	1
635	2	0	0	21	9.3	4	3	1	14.8	13	1.8	11.5	5	11	35	49.5	31	34.43	1	0
639	2	0	1	102	10.65	6	3	1	15	13.5	1.5	11.5	4.5	7	36	52	30	99.56	3	1
640	2	1	0	21	11.4	5	2	1	15.5	13.5	2	13	5.5	10	39.5	55.5	30	27.25	2	1
641	2	1	0	108	11.8	5	0	0	16	13.2	2.8	12	4	11	36	57	33.5	3.94	0	0
642	2	1	0	12	13.6	6	3	1	15.5	14	1.5	12.5	5.5	11	42	53	34	66.78	2	1
646	2	0	0	21	10.3	5	3	1	14.5	12.5	2	12	5	12.5	40	52	35	67.08	2	1
652	2	0	0	60	8	3	0	0	14	12	2	11	5	11	33	47	32	100	3	1
653	3	1	0	48	31	8	2	1	16.5	14	2.5	15	6.5	11	51	80	45	17.8	1	0
660	2	0	1	18	12	4	2	1	15.2	13	2.2	13	5.5	9	36	53	37	99.93	2	1
666	3	1	0	15	25.4	5	3	1	21	17.5	3.5	17	6	11.5	56	69	32.5	66.67	2	1
667	3	0	0	18	23.8	7	1	0	17.5	14	3.5	15	5.5	9.5	52	74	38.5	63.6	2	1
668	3	0	0	44	23.1	6	2	1	20.2	16.5	3.7	16	5.5	10	50	70	36	33.54	1	0
673	3	1	0	19	28.9	7	2	1	20	16	4	16	6	10	57	78	37	90.73	2	1
676	3	0	1	126	25.45	6	2	1	16.5	13.5	3	14	5.5	9	48	79	43.5	99.92	3	1
677	3	0	0	12	28.5	7	2	1	19	15.5	3.5	14.5	6	14.5	47	82	44	28.71	1	0
678	3	0	0	18	21	6	2	1	17	14	3	14	5.5	8	47.3	71	42	16.69	1	0
680	1	1	0	15	9.6	8	3	1	13.3	12	1.3	11	4.3	7	32	52.5	36	87.14	2	1
681	1	0	1	26	8.2	9	2	1	12.4	11.5	0.9	9	4.5	9	29.5	48.5	33.5	100	3	1
682	1	1	1	99	9.8	7	1	0	13	12	1	9.8	5	10.5	39	50	36	66.72	1	0
684	3	0	0	108	23.9	7	1	0	15.5	13	2.5	13.5	6.5	16	49	75	40	26.27	1	0
685	3	0	0	15	28	7	2	1	16	13	3	17	7	17	53	74.5	38	69.38	2	1
686	3	0	0	18	24.6	7	1	0	17.2	15.5	1.7	15	6.5	14	52	78	42	33.91	1	0
688	3	1	0	18	27.8	6	3	1	20.5	17	3.5	16.5	6	14	55	75	47	67.18	2	1
689	3	1	0	18	26	7	2	1	15	13	2	14.5	6.5	14	57.5	78	37	95.14	2	1
691	3	0	0	30	21.5	5	1	0	19.5	16	3.5	15	5	15	49	69.5	36	8.7	0	0
695	3	1	0	49	24	5	2	1	16	13	3	17	8	16.5	56.5	74	37	66.67	2	1
697	2	0	1	84	17.5	6	2	1	17.5	15	2.5	13.5	6	12.5	41.5	67	41	63.19	2	1
699	2	0	0	51	12.6	6	3	1	16.5	14.5	2	12.5	5.5	10.5	36.5	59	31.5	69.4	2	1
700	1	0	1	105	9.8	8	3	1	12.7	11.9	0.8	11	4.5	10.5	41.5	44.5	31.5	99.16	3	1
711	3	1	0	73	29.8	6	3	1	18.5	15	3.5	17	7	12	49.5	76	48.5	66.92	3	1
714	2	1	0	12	13.5	5	1	0	16.8	14	2.8	13.5	5	11	37	56	43	11.63	0	0
715	1	0	1	25	7.6	7	3	1	11.5	10	1.5	10	4	8	30	48	32	74.58	3	1
717	1	0	1	29	6.3	5	1	0	14.3	13	1.3	11	4.5	8	29	44	29	34.11	1	0
719	2	0	0	18	11.4	5	3	1	15.5	13	2.5	12	4	13.3	40	56	30	56.73	1	0
721	3	1	1	17	23.5	5	3	1	17.8	16	1.8	15	7	10	41	67	51	66.84	2	1
723	2	1	1	27	12.5	6	1	0	15.5	13.5	2	12	5.5	12	36	52	37.5	5.58	0	0
724	3	0	0	27	25	7	2	1	16	13	3	16	6.5	14	47	74	38	97.65	3	1
725	2	0	1	15	9.56	5	3	1	14.5	13	1.5	12	5.5	10	33.5	47	34	35.22	1	0
726	1	1	1	47	9.5	6	2	1	12.2	11	1.2	12	5	11	32	53	35	44.27	2	1
727	1	0	0	62	7.15	8	3	1	12.4	11.5	0.9	10.5	4.5	9	28	45	35	88.19	3	1
728	2	0	0	12	12.1	5	1	0	15	13	2	12	6	11	35	53	36	35.98	1	0
729	3	1	1	42	29.5	8	0	0	17.8	14	3.8	15	5.8	9.5	48	77	44.5	8.28	1	0
730	1	0	1	42	7.45	7	3	1	11.5	10.5	1	10	5	9	34	48	34	96.29	3	1
731	1	1	1	36	9.55	6	2	1	13	12	1	11	4.5	10	35	49	30	11.23	0	0
733	2	0	1	15	11.15	5	1	0	15.7	14	1.7	13	5.5	11	34	50	34	59.75	2	1
734	1	1	1	85	9.8	7	1	0	13	12	1	12	5	11	34	52	36	66.12	1	0
736	3	0	0	96	28.9	7	0	0	20.5	17	3.5	14.5	6	13	50	81	41	4.41	0	0
740	3	0	0	48	22.8	5	3	1	19	16	3	14.5	6	10.5	50	69.5	42	54.55	2	1
741	3	1	0	17	23.6	5	2	1	22.5	19	3.5	16	5.5	13	50	68	42	66.67	2	1
742	3	1	0	17	21.7	5	2	1	17.5	14.5	3	15	6.5	10	39	49.5	68	66.67	2	1
747	3	1	1	102	37.9	7	0	0	21	18	3	16.5	7.5	9.5	61.5	90	46	33.41	1	0
750	3	0	0	17	24.9	6	0	0	19.3	16.5	2.8	15	6.2	10.5	49	76.5	37	66.07	1	0
751	1	1	1	18	9.8	6	2	1	10.8	10	0.8	11	5	10	34.5	55.5	32	34.5	1	0
752	1	0	1	55	7.35	8	3	1	9.8	9	0.8	10	4	11	33	52.5	33	84.25	3	1
755	3	0	0	19	23.2	6	2	1	17	14.5	2.5	15	6	15	46	75.5	37	41.74	1	0
756	3	0	0	30	22	5	2	1	17	14.5	2.5	14.5	6	15.5	46	69	35	66.67	2	1
762	2	0	0	26	9.9	5	2	1	15.3	13.5	1.8	12.5	5.5	8.5	35.5	57.5	32.5	65.67	2	1
764	2	0	0	48	11.7	5	3	1	15.9	13.5	2.4	12.5	5	9	41	58	31	36.46	1	0
766	2	0	0	19	9.85	5	2	1	15	13	2	12.5	5.5	10.5	37.5	51.5	33	29.12	1	0
770	2	1	0	24	11.8	5	2	1	16	13	3	14	5.5	8.5	43	56	35.5	66.64	2	1
773	1	1	1	48	8.75	7	2	1	13.3	12	1.3	11	4.8	11	33.5	52	33	34.32	1	0
774	1	0	0	32	7.35	7	2	1	9.8	9	0.8	10	4.5	8.5	29.5	47.5	29.5	42.25	1	0
776	1	0	0	26	10.6	8	3	1	14.3	13	1.3	10	5.8	11	35.5	52.5	32	74.96	3	1
779	2	0	0	14	8.55	5	1	0	14.5	12.5	2	11	4.8	11	30	48.8	33	52.53	1	0
780	2	0	0	50	10.6	5	3	1	15	12	3	11	5.5	13	34.5	51	34	100	3	1
784	3	1	0	19	25.8	5	2	1	17.5	15	2.5	17	6.5	17	54	74	37	66.64	2	1
785	3	0	0	52	23.3	5	2	1	16.5	14	2.5	16	6	16	52	71.5	40	66.67	2	1
786	3	0	0	44	28.8	7	2	1	18.5	16	2.5	15.5	6	10	52	77	37	100	3	1
790	3	0	0	19	28.8	7	1	0	18	15	3	15	7	13	49	75	42	66.15	1	0
796	3	0	0	28	20.9	5	2	1	17.5	14	3.5	14	6.5	19.5	48	71	37	66.67	1	0
797	3	0	0	19	21.8	6	2	1	17	14	3	14	6	11	47	71	40	43.11	2	1
799	1	0	0	22	8.9	6	1	0	13.5	12	1.5	11.5	6	11	38.3	50	27	69.72	2	1
800	1	0	0	16	9	7	2	1	13.7	12.5	1.2	11	6	13	34.5	53	26	100	3	1
801	1	0	0	13	8.8	5	2	1	13.4	12.4	1	13	4.5	10.5	34	48	31.5	67.33	2	1
804	1	1	0	12	8.6	6	1	0	12.4	11.5	0.9	11	5	10.8	32	47	34.5	40.33	1	0
808	1	0	0	24	7.95	7	2	1	11.2	10	1.2	10.5	5	14	31	45	32	76.28	2	1
809	2	0	0	36	10.7	5	1	0	15.5	13.5	2	10.5	4.5	11	30	53	31.5	17.61	0	0
810	3	1	0	37	19.5	5	2	1	17.5	14.5	3	13	9	12	47	60	44	52.62	2	1
815	2	0	0	30	12.8	6	3	1	15	13	2	12.5	5.5	9	38	58	34	45.69	1	0
816	2	0	0	37	12.65	6	3	1	13.3	11.5	1.8	12	6	9.5	37.5	55	35	67.33	2	1
817	2	0	0	15	10.6	6	3	1	14.8	13	1.8	11.5	5.5	10	35	52	34	52.79	1	0
819	2	0	0	15	9.8	5	3	1	14	12	2	11.5	5	9	33	48	31.5	32.31	1	0
822	2	1	0	12	16.5	6	3	1	15.3	13.5	1.8	13	6	10.5	40	57	40	33.73	2	1
827	2	0	0	48	11.9	5	2	1	14	12	2	10.5	6	11	35	53	35	32.54	1	0
828	2	0	0	31	10.95	7	3	1	13.5	11.5	2	12	5.5	8.5	37.5	51	29	100	3	1
834	2	0	0	42	10.25	5	3	1	12.8	11	1.8	11	6	10	37	49	35	84.96	3	1
838	2	1	1	35	10.1	4	1	0	16.5	14	2.5	12	6	11	38	51	36	100	3	1
839	2	1	1	22	11.2	5	3	1	15.5	13	2.5	12	5.5	10	33.5	47	36.5	40.45	1	0
840	1	0	1	23	7.8	8	3	1	12	11	1	10	5	8.5	30.5	46.5	33	72.85	2	1
841	2	1	0	105	15.2	6	3	1	16.2	14	2.2	14	6	11	40	58	37	84.11	2	1
844	1	1	1	60	9.1	9	2	1	10.5	9.5	1	11	6	12	34	54	30	98.95	2	1
856	2	1	1	21	13.2	5	3	1	15.7	13	2.7	11.5	6	11.5	33.5	54.5	43	47.15	1	0
857	1	0	1	23	7.5	7	3	1	13.3	12	1.3	11	5.5	8	30	47.5	32	76.37	2	1
858	2	1	1	25	11.4	6	3	1	12.5	10	2.5	12	6	9	39	48	32	100	3	1
859	2	1	1	37	12.35	7	2	1	12.5	10.5	2	12.5	6.6	13	39	51.5	36	69.14	2	1
863	2	1	1	30	12.9	5	0	0	16	13.5	2.5	11.5	5.5	11	41	59	34	10.38	0	0
864	2	0	1	30	10.8	5	3	1	12.7	10.5	2.2	11	5	10	36.5	51	34	51.52	1	0
866	1	1	1	144	11	8	1	0	13.5	12	1.5	12	5.5	10	35.5	55	39	71.92	2	1
867	1	0	0	14	7.5	6	3	1	10.3	9.5	0.8	10.5	5.5	14.5	30	42	32	71	2	1
871	1	0	1	36	7.45	7	3	1	11.9	11	0.9	9.5	4.5	9	30	49	30	75.32	2	1
874	2	0	1	17	9.2	4	3	1	16	14	2	12	5	11	30	49	37	85.74	2	1
876	2	1	0	35	14	6	3	1	16.7	14.5	2.2	12	6	13	41	53	39	92.1	2	1
878	2	0	0	13	11.4	8	2	1	13.8	12.5	1.3	11.8	5.5	9	34.5	55.2	34	88.9	3	1
879	2	0	0	12	11.3	6	2	1	14.5	13	1.5	12	5	10	34	54	27.5	66.7	2	1
880	2	1	0	12	12.6	5	2	1	15	13	2	12	5.8	10.5	36	55	33	37.6	0	0
881	2	0	0	18	10.9	5	1	0	14	12	2	12	5	9	34.5	52	32	67.9	2	1
882	2	0	0	18	10.8	7	2	1	13.8	12	1.8	12	5	9	35	53	30.5	68.7	2	1
891	2	1	1	14	16	6	2	1	16	14	2	13	6	12	34	58	36	74.5	2	1
893	2	1	1	29	14.8	4	3	1	16.3	14	2.3	13	6	11.5	40.5	54	42	100	3	1
897	2	0	1	49	11.45	3	3	1	16.3	14	2.3	12	5	11	36	52	37.5	100	3	1
898	2	1	1	18	15.4	6	2	1	18.2	16	2.2	14	6.5	12	40	55	41	88.5	2	1
